# Supplementary material for: Exploring Competitive Relationship Between Haemophilus parainfluenzae and Mitis Streptococci via Co-Culture-Based Molecular Diagnosis and Metabolomic Assay
Source: Microorganisms. 2025 Jan 26;13(2):279. doi: 10.3390/microorganisms13020279 (PMC11857835; doi:10.3390/microorganisms13020279)
Supplement: Supplementary file 1 [file microorganisms-13-00279-s001.zip]

Archive with 10 entries (10 files):
- Supplementary Table S3.xlsx
- Supplementary Table S4.xlsx
- Supplementary Table S5.xlsx
- Supplementary Table S6.xlsx
- Supplementary Figure S1.pdf
- Supplementary Figure S2.pdf
- Supplementary Figure S3.pdf
- Supplementary Figure S4.pdf
- Supplementary Table S1.xlsx
- Supplementary Table S2.xlsx
