# Supplementary material for: Exploring Competitive Relationship Between Haemophilus parainfluenzae and Mitis Streptococci via Co-Culture-Based Molecular Diagnosis and Metabolomic Assay
Source: Microorganisms. 2025 Jan 26;13(2):279. doi: 10.3390/microorganisms13020279 (PMC11857835; doi:10.3390/microorganisms13020279)
Supplement: Supplementary file 1 [file microorganisms-13-00279-s001.zip › Supplementary Table S3.xlsx]

## Sheet: Species-specific primer
Supplementray Table S3. Results of growth efficiency change for each bacterial species using qRT-PCR methods
Target species	Target gene	Primer paris	Nucleotide sequence (5' to 3')	Length (bp)	Total amplicon sequence	Total length (bp)	GC content (%)	Tm (°C)
H. parainfluenzae*	NrfF	Forward	CGCCGATTGCTTATGACTTACG	22	CGCCGATTGCTTATGACTTACGTATTGAAGTCTATAAAATGGTAGATGAAGGAAAAACGAATCAGCAAATTATCGACACAATGACAGCACGTTTTGGTAATTTCGTGAACTATAAGCCACCTTTCCAATGGAATACCGCACTACTTTGGC	150	50	62.1
		Reverse	GCCAAAGTAGTGCGGTATTCC	21			52	61.2
S. mitis*	PheA	Forward	GGGATCATTTTCACACCACGTTG	23	GGGATCATTTTCACACCACGTTGTGCAGACAGCTTTTCCTCAGGAGGAATTGCAGGCCTTTGCCAACATTACAGATGTCATCAAGGCCTATGAGCAAGGATTAGTGGACTATTCTGTGGTGCCAG	125	48	62.9
		Reverse	CTGGCACCACAGAATAGTCC	20			55	60
S. australis*		Forward	GAATCCGCTCAAGTAGAGTATGC	23	GAATCCGCTCAAGTAGAGTATGCGGTCATACCTGTTGAGAACTCTATCGAAGGCAGTGTTCATGAGACGATTGACTACCTCTTTCACCAGGCT	93	48	62.9
		Reverse	AGCCTGGTGAAAGAGGTAGTC	21			55	62.1
S. sanguinis*	NikA	Forward	GTTTGACTTCACCAACCAGCTGG	23	GTTTGACTTCACCAACCAGCTGGAAAGCTATCGAGTTGTAGATGAGCATACCTTTGAGATTAAGCTCAAACAAGCCTACAGTGCGACTCTCTATGATTTATCAATGATTCGTCCGATCCGCTTC	124	52	64.6
		Reverse	GAAGCGGATCGGACGAATCATTG	23			52	64.6
*H. parainfluenzae: Haemophilus parainfluenzae; S. mitis: Streptococcus mitis; S. australis: Streptococcus australis; S. sanguinis: Streptococcus sanguinis

## Sheet: Primer alignment strain
Supplementray Table S3. Results of growth efficiency change for each bacterial species using qRT-PCR methods
No.	Genome accession number	Gene name	Bacterial taxonomy	Strain number	Reference
1	WMS23133.1	NrfF	Haemophilus parainfluenzae	ATCC 33392	https://www.ncbi.nlm.nih.gov/protein/WMS23133.1
2	RDE83950.1			C2006002596	https://www.ncbi.nlm.nih.gov/protein/1435434977
3	RDF01030.1			C2009038101	https://www.ncbi.nlm.nih.gov/protein/1435452056
4	WIF10487.1			EL1	https://www.ncbi.nlm.nih.gov/protein/2512931374
5	QQB23358.1			FDAARGOS_1000	https://www.ncbi.nlm.nih.gov/protein/1948569496
6	KAB1992717.1			LC_1315_18	https://www.ncbi.nlm.nih.gov/protein/KAB1992717.1
7	QOR24723.1			M1C113_1	https://www.ncbi.nlm.nih.gov/protein/1919224089
8	QOR22687.1			M1C120_2	https://www.ncbi.nlm.nih.gov/protein/1919222046
9	QOR15361.1			M1C142_1	https://www.ncbi.nlm.nih.gov/protein/1919214553
10	PMC57133.1			UMB0748	https://www.ncbi.nlm.nih.gov/protein/1325467655
No.	Genome accession number	Gene name	Bacterial taxonomy	Strain number	Reference
1	VTS29549	PheA	Streptococcus mitis	NCTC11189	https://www.ncbi.nlm.nih.gov/protein/1666485131
2	SUN75383.1			NCTC12261	https://www.ncbi.nlm.nih.gov/protein/1436505454
3	RSI95841.1			BCC44	https://www.ncbi.nlm.nih.gov/protein/1534634907
4	RSI94469.1			BCC55	https://www.ncbi.nlm.nih.gov/protein/1534633427
5	RSI92054.1			BCC65	https://www.ncbi.nlm.nih.gov/protein/1534631037
6	RSI77290.1			BCA16	https://www.ncbi.nlm.nih.gov/protein/1534615886
7	TKD49386.1			ColumbLawn	https://www.ncbi.nlm.nih.gov/protein/1632634574
8	RSI86798.1			KLC01	https://www.ncbi.nlm.nih.gov/protein/1534625616
9	BCJ10389.1			Nm-65	https://www.ncbi.nlm.nih.gov/protein/1894800415
10	KJQ68138.1			OT25	https://www.ncbi.nlm.nih.gov/protein/777886705
No.	Genome accession number	Gene name	Bacterial taxonomy	Strain number	Reference
1	EFV99071.1	PheA	Streptococcus australis	ATCC700641	https://www.ncbi.nlm.nih.gov/protein/319746812
2	VEE19636.1			NCTC3168	https://www.ncbi.nlm.nih.gov/protein/1539738137
3	SQH66623.1			NCTC13166	https://www.ncbi.nlm.nih.gov/protein/1403541149
No.	Genome accession number	Gene name	Bacterial taxonomy	Strain number	Reference
1	VDY72529.1	NikA	Streptococcus sanguinis	NCTC10904	https://www.ncbi.nlm.nih.gov/protein/1539216975
2	SQG29687.1			NCTC7863	https://www.ncbi.nlm.nih.gov/protein/1403398711
3	CEL89709.1			2908	https://www.ncbi.nlm.nih.gov/protein/873994550
4	RSJ40765.1			BCA9	https://www.ncbi.nlm.nih.gov/protein/1534681771
5	RSI54757.1			BCC39	https://www.ncbi.nlm.nih.gov/protein/1534592702
6	RSI68240.1			BCC53	https://www.ncbi.nlm.nih.gov/protein/1534606736
7	QKQ44448.1			FDAARGOS 770	https://www.ncbi.nlm.nih.gov/protein/1854468134
8	RSI08576.1			KLC04	https://www.ncbi.nlm.nih.gov/protein/1534545604
9	RSI14798.1			KLC08	https://www.ncbi.nlm.nih.gov/protein/1534551920
10	RRC93967.1			OH953	https://www.ncbi.nlm.nih.gov/protein/1527011221

## Sheet: qRT-PCR Cт value
Supplementray Table S3. Results of growth efficiency change for each bacterial species using qRT-PCR methods
Set 1	Groups	Sampling points	H. parainfluenzae* Ct* value	S. mitis* Ct value	S. australis* Ct value	S. sanguinis* Ct value
	Negative*	Time 1	31.647	23.6511	30.6476	23.5045
		Time 2	30.9671	23.6288	31.6007	23.8388
		Time 3	29.9621	23.1018	30.7608	22.372
		Time 4	35.8648	27.2902	29.7947	23.6569
		Time 5	37.669	28.1308	26.8341	20.2552
		Time 6	36.2135	28.9997	24.8167	18.7727
		Time 7	36.78	29.789	24.4801	18.1022
		Time 8	35.4866	29.0475	23.9615	17.8107
		Time 9	40	29.7409	24.0422	17.6265
		Time 10	40	29.3957	24.0346	17.9673
	Case*	Time 1	32.0263	23.9243	31.0209	24.4606
		Time 2	30.9801	23.7509	31.6359	23.7786
		Time 3	30.378	22.9325	29.3368	22.4577
		Time 4	34.8263	27.038	28.5346	23.0164
		Time 5	37.3051	28.8068	25.4769	20.1801
		Time 6	36.5837	28.9603	24.1772	19.6448
		Time 7	38.0264	29.2093	23.533	18.0324
		Time 8	40	29.3378	23.9209	18.0799
		Time 9	40	29.3481	23.7247	18.1232
		Time 10	37.7712	29.692	23.6527	18.1882
Set 2	Groups	Sampling points	H. parainfluenzae Ct value	S. mitis Ct value	S. australis Ct value	S. sanguinis Ct value
	Negative*	Time 1	32.1242	26.3062	34.9158	25.8697
		Time 2	30.5085	24.872	32.7276	24.1926
		Time 3	33.7707	26.9666	30.8504	25.5211
		Time 4	33.3602	29.8303	28.6214	23.2077
		Time 5	33.7775	27.3138	25.9469	20.818
		Time 6	34.3475	30.4222	23.8019	19.2099
		Time 7	40	30.7295	23.9991	18.4026
		Time 8	35.0735	30.0887	23.2881	18.0861
		Time 9	36.6227	30.832	23.9161	18.4093
		Time 10	37.5559	30.5869	23.6038	18.1682
	Case*	Time 1	31.1745	25.2891	33.4381	24.7014
		Time 2	31.3416	25.3809	32.6278	24.4447
		Time 3	32.988	28.9704	32.3109	26.2724
		Time 4	33.91	27.9306	26.4363	22.4726
		Time 5	34.9253	28.9815	24.0604	20.4169
		Time 6	36.445	30.1777	23.9094	18.9831
		Time 7	36.2739	30.205	23.4884	18.3869
		Time 8	36.7562	30.3805	23.4376	18.2563
		Time 9	40	30.5855	23.579	18.2895
		Time 10	36.0259	30.6108	23.7393	18.2304
Set 3	Groups	Sampling points	H. parainfluenzae Ct value	S. mitis Ct value	S. australis Ct value	S. sanguinis Ct value
	Negative*	Time 1	29.7408	26.3062	33.5672	22.923
		Time 2	28.4887	24.872	32.6274	23.4034
		Time 3	31.8846	26.9666	31.5918	24.3364
		Time 4	33.187	29.8303	29.7461	23.2076
		Time 5	34.1221	27.3138	26.3384	19.756
		Time 6	35.4008	30.4222	24.3945	18.8166
		Time 7	35.3972	30.7295	24.745	18.2032
		Time 8	34.9081	30.0887	23.9206	17.6945
		Time 9	36.9874	30.832	24.2873	17.6391
		Time 10	35.375	30.5869	23.8365	17.315
	Case*	Time 1	29.9779	24.1302	33.4303	23.6935
		Time 2	29.3328	23.6162	32.7373	22.939
		Time 3	33.2354	27.6924	31.8985	24.9647
		Time 4	33.5732	28.2134	27.8246	22.0688
		Time 5	34.4991	30.2227	25.4789	19.6765
		Time 6	36.24	30.9287	24.7786	18.5231
		Time 7	36.9071	31.3761	24.1718	17.8762
		Time 8	37.0096	31.8486	24.1335	17.8524
		Time 9	36.3646	32.0165	23.7899	17.2257
		Time 10	37.3207	30.7892	24.6386	17.3071
*H. parainfluenzae: Haemophilus parainfluenzae; S. mitis: Streptococcus mitis; S. australis: Streptococcus australis; S. sanguinis: Streptococcus sanguinis
*Negative: Negative group (KNO3 non-treated group); *Case: Nitrate treated group
*Ct: Cycle threshold

## Sheet: z-score data
Supplementray Table S3. Results of growth efficiency change for each bacterial species using qRT-PCR methods
Set 1	Sampling points	H. parainfluenzae*-NC*	H. parainfluenzae-Case*	S. mitis*-NC	S. mitis-Case	S. austalis*-NC	S. australis-Case	S. sanguinis*-NC	S. sanguinis-Case
	Time 1	0.39138	0.338939	1.1876	0.853983	-1.0137	-1.10377	-1.01826	-1.0276
	Time 2	0.985286	1.35679	1.21693	1.04833	-1.02496	-1.10855	-1.0274	-1.01102
	Time 3	2.57671	2.37891	2.06102	2.35839	-1.01545	-1.07328	-0.965528	-0.945068
	Time 4	-0.542162	-0.479548	-0.54612	-0.491724	-0.994927	-1.04034	-1.02269	-0.980379
	Time 5	-0.58	-0.592158	-0.612934	-0.615923	-0.709594	-0.474667	-0.641974	-0.52184
	Time 6	-0.553547	-0.576185	-0.651162	-0.621131	0.28846	0.465004	0.112488	-0.28229
	Time 7	-0.567067	-0.601843	-0.670655	-0.628481	0.636815	1.3558	0.807737	1.30767
	Time 8	-0.526271	-0.612973	-0.65267	-0.631809	1.36075	0.772744	1.22647	1.23123
	Time 9	-0.592164	-0.612973	-0.669747	-0.632062	1.23032	1.04814	1.53814	1.1635
	Time 10	-0.592164	-0.598954	-0.662267	-0.639579	1.24228	1.15892	0.991016	1.06579
Set 2	Sampling points	H. parainfluenzae-NC	H. parainfluenzae-Case	S. mitis-NC	S. mitis-Case	S. austalis-NC	S. australis-Case	S. sanguinis-NC	S. sanguinis-Case
	Time 1	0.505775	2.09761	0.606913	2.0711	-1.05846	-1.26142	-1.02897	-1.07329
	Time 2	2.84814	1.79125	2.75533	1.90311	-1.05545	-1.25963	-1.00432	-1.0682
	Time 3	-0.266333	0.0931804	0.143356	-0.441794	-1.04513	-1.2586	-1.02591	-1.09066
	Time 4	-0.147066	-0.283182	-0.545449	-0.217471	-0.992822	-0.958783	-0.969212	-0.97675
	Time 5	-0.268047	-0.495729	-0.0274334	-0.443432	-0.634863	0.319478	-0.668274	-0.589255
	Time 6	-0.385763	-0.63125	-0.582368	-0.562241	0.81797	0.494199	0.0936164	0.278945
	Time 7	-0.623896	-0.622108	-0.59633	-0.563964	0.578189	1.08987	0.94385	0.984396
	Time 8	-0.481834	-0.645333	-0.563434	-0.574309	1.62108	1.17423	1.43054	1.18187
	Time 9	-0.578536	-0.697652	-0.600364	-0.584896	0.675135	0.946519	0.934712	1.12989
	Time 10	-0.602442	-0.606782	-0.590217	-0.586101	1.09434	0.714134	1.29396	1.22305
Set 3	Sampling points	H. parainfluenzae-NC	H. parainfluenzae-Case	S. mitis-NC	S. mitis-Case	S. austalis-NC	S. australis-Case	S. sanguinis-NC	S. sanguinis-Case
	Time 1	0.848985	1.38836	0.606913	1.51789	-1.04199	-1.11338	-0.967723	-1.00698
	Time 2	2.75413	2.48202	2.75533	2.39824	-1.03923	-1.11122	-0.98378	-0.986284
	Time 3	-0.217724	-0.348345	0.143356	-0.36493	-1.03317	-1.10675	-1.00313	-1.02462
	Time 4	-0.403198	-0.390687	-0.545449	-0.417724	-1.00248	-0.946205	-0.977874	-0.944208
	Time 5	-0.463535	-0.466694	-0.0274334	-0.508934	-0.59372	-0.249358	-0.515235	-0.549402
	Time 6	-0.502426	-0.525889	-0.582368	-0.520599	0.691195	0.292749	-0.0478815	0.0477686
	Time 7	-0.502357	-0.535245	-0.59633	-0.525527	0.316747	1.02983	0.469536	0.661508
	Time 8	-0.491325	-0.536337	-0.563434	-0.529312	1.36636	1.08755	1.10109	0.689787
	Time 9	-0.520614	-0.52798	-0.600364	-0.530385	0.825169	1.68041	1.18435	1.62936
	Time 10	-0.501933	-0.539212	-0.590217	-0.518724	1.51111	0.436376	1.74065	1.48308
*H. parainfluenzae: Haemophilus parainfluenzae; S. mitis: Streptococcus mitis; S. australis: Streptococcus australis; S. sanguinis: Streptococcus sanguinis
*NC: Negative Control (KNO3 non-treated group); Case: Nitrate (KNO3) treated group
