# Supplementary material for: Exploring Competitive Relationship Between Haemophilus parainfluenzae and Mitis Streptococci via Co-Culture-Based Molecular Diagnosis and Metabolomic Assay
Source: Microorganisms. 2025 Jan 26;13(2):279. doi: 10.3390/microorganisms13020279 (PMC11857835; doi:10.3390/microorganisms13020279)
Supplement: Supplementary file 1 [file microorganisms-13-00279-s001.zip › Supplementary Table S4.xlsx]

## Sheet: Monoculture_Negative
Supplementary Table S4. Extracellular metabolite screening from each bacterial monoculture medium using LC/Q-TOF analysis
H. parainfluenzae*_Negative*	S. australis*_Negative	S. sanguinis*_NC
(±)-(Z)-2-(5-Tetradecenyl)cyclobutanone	Dodemorph	Dodemorph
Dodemorph	Piperidine	Piperidine
Piperidine	Piperidine Esi+2.101	Piperidine Esi+2.101
Palmitic amide	Palmitic amide	Palmitic amide
Piperidine Esi+2.09	4-Dodecylphenol	4-Dodecylphenol
(±)-(Z)-2-(5-Tetradecenyl)cyclobutanone Esi+28.683	N-(2,5-Dihydroxyphenyl)pyridinium	N-(2,5-Dihydroxyphenyl)pyridinium
4-Dodecylphenol	(-)-Pyrifolidine	(-)-Pyrifolidine
N-(2,5-Dihydroxyphenyl)pyridinium	Fenapanil	Fenapanil
(-)-Pyrifolidine	10E,12Z-Hexadecadienal	10E,12Z-Hexadecadienal
(±)-(Z)-2-(5-Tetradecenyl)cyclobutanone Esi+28.952	(±)-(Z)-2-(5-Tetradecenyl)cyclobutanone	(±)-(Z)-2-(5-Tetradecenyl)cyclobutanone
10E,12Z-Hexadecadienal	Pyrazinamide	Pyrazinamide
Fenapanil	Stearamide	Stearamide
Stearamide	Pyrazinamide Esi+1.788	Pyrazinamide Esi+1.788
Dichloromethane	N-(2,5-Dihydroxyphenyl)pyridinium Esi+4.6409993	N-(2,5-Dihydroxyphenyl)pyridinium Esi+4.6409993
(±)-(Z)-2-(5-Tetradecenyl)cyclobutanone Esi+29.067999	Pyruvophenone	Pyruvophenone
Pyruvophenone	Isopentyl beta-D-glucoside	Isopentyl beta-D-glucoside
N-(2,5-Dihydroxyphenyl)pyridinium Esi+4.587	Jubanine B	Jubanine B
N,N-Diethylglycine	(+)-12-(2-Cyclopenten-1-yl)-2-dodecanone	(+)-12-(2-Cyclopenten-1-yl)-2-dodecanone
Jubanine B	Capsi-amide	Capsi-amide
Capsi-amide	3-Methylsalicylaldehyde	3-Methylsalicylaldehyde
(+)-12-(2-Cyclopenten-1-yl)-2-dodecanone	PIP(16:1(9Z)/18:0)	PIP(16:1(9Z)/18:0)
Bikhaconitine	N-(2,5-Dihydroxyphenyl)pyridinium Esi+4.633	N-(2,5-Dihydroxyphenyl)pyridinium Esi+4.633
(±)-(Z)-2-(5-Tetradecenyl)cyclobutanone Esi+28.687	Isoleucyl-Phenylalanine	Isoleucyl-Phenylalanine
Isopentyl beta-D-glucoside	Benzaldehyde	Benzaldehyde
Styrene	Bis(2-chloroethyl)ether	Bis(2-chloroethyl)ether
Strigolactone ABC-rings	Strigolactone ABC-rings	Strigolactone ABC-rings
Lithocholate 3-O-glucuronide	4-Quinolinol	4-Quinolinol
Butyl (S)-3-hydroxybutyrate [arabinosyl-(1-6)-glucoside]	Styrene	Styrene
Strigolactone ABC-rings Esi+1.7790002	Pilocarpidine	Pilocarpidine
Pilocarpidine	Lithocholate 3-O-glucuronide	Lithocholate 3-O-glucuronide
Benzaldehyde	Butyl (S)-3-hydroxybutyrate [arabinosyl-(1-6)-glucoside]	Butyl (S)-3-hydroxybutyrate [arabinosyl-(1-6)-glucoside]
1-Fluorocyclohexadiene-cis,cis-1,2-diol	Ssioriside	Ssioriside
Schidigerasaponin F1	Maculosin	Maculosin
4-Quinolinol	4-Quinolinol Esi+4.6409993	4-Quinolinol Esi+4.6409993
4-Quinolinol Esi+4.653	4-(N-Maleimido)benzyltrimethylammonium	4-(N-Maleimido)benzyltrimethylammonium
Propane-2-thiol	Fasoracetam	Fasoracetam
4-(N-Maleimido)benzyltrimethylammonium	Ranolazine	Ranolazine
2-Methylbenzaldehyde	L-prolyl-L-proline	L-prolyl-L-proline
4-Dodecylphenol Esi+27.030003	Allopurinol	Allopurinol
Ssioriside	Allopurinol Esi+1.943	Allopurinol Esi+1.943
Fasoracetam	Indolylmethyl-desulfoglucosinolate	Indolylmethyl-desulfoglucosinolate
d-Dethiobiotin	(±)-(Z)-2-(5-Tetradecenyl)cyclobutanone Esi+28.692999	d-Dethiobiotin
Dodecylguanidine	d-Dethiobiotin	L-isoleucyl-L-proline
alpha,alpha'-diethyl-3,4,3',4'-stilbenetetraol	L-isoleucyl-L-proline	alpha,alpha'-diethyl-3,4,3',4'-stilbenetetraol
Phenylacetonitrile	alpha,alpha'-diethyl-3,4,3',4'-stilbenetetraol	Dodecylguanidine
Strigolactone ABC-rings Esi+1.779	Dodecylguanidine	Bikhaconitine
Lithocholate 3-O-glucuronide Esi+6.224	Bikhaconitine	Diallyl Sulfide
Capsi-amide Esi+29.453	Diallyl Sulfide	L,L-Cyclo(leucylprolyl)
1-Hexanol arabinosylglucoside	L,L-Cyclo(leucylprolyl)	L-isoleucyl-L-proline Esi+3.923
Santene	L-isoleucyl-L-proline Esi+3.923	L,L-Cyclo(leucylprolyl) Esi+7.713
L-prolyl-L-proline	L,L-Cyclo(leucylprolyl) Esi+7.713	Cholic acid glucuronide
L,L-Cyclo(leucylprolyl)	Cholic acid glucuronide	2-Methylbenzaldehyde
L-isoleucyl-L-proline	2-Methylbenzaldehyde	Carbidopa
Indolylmethyl-desulfoglucosinolate	Carbidopa	1-Hexanol arabinosylglucoside
L-isoleucyl-L-proline Esi+7.361	1-Hexanol arabinosylglucoside	Urdamycin B
Toluene	Urdamycin B	Isoleucyl-Valine
(13S)-Isotuberculosinol	Isoleucyl-Valine	Santene
Palmitic amide Esi+27.629002	Santene	2,3-Dihydroxycarbamazepine
L,L-Cyclo(leucylprolyl) Esi+7.261	2,3-Dihydroxycarbamazepine	d-Dethiobiotin Esi+6.268
Capsi-amide Esi+29.152002	d-Dethiobiotin Esi+6.268	Hydrocortisone caproate
Quinacetol	Hydrocortisone caproate	Capsi-amide Esi+29.145998
Cholic acid glucuronide	Capsi-amide Esi+29.145998	2,3-Dihydroxycarbamazepine Esi+1.9510001
alpha-Ionol O-[arabinosyl-(1-6)-glucoside]	2,3-Dihydroxycarbamazepine Esi+1.9510001	(13S)-Isotuberculosinol
Carbidopa	(13S)-Isotuberculosinol	Capsi-amide Esi+29.447
Hydrocortisone caproate	Capsi-amide Esi+29.447	Zalcitabine
Tolylacetonitrile	Zalcitabine	Palmitic amide Esi+27.625
2-Pentadecylfuran	Palmitic amide Esi+27.625	Quinacetol
4-Dodecylphenol Esi+26.994	Quinacetol	2-(2-Methylpropyl)thiazole Esi+4.6409993
L-isoleucyl-L-proline Esi+4.352	2-(2-Methylpropyl)thiazole Esi+4.6409993	Maculosin Esi+5.2519994
N-tert-Butyloxycarbonyl-deacetyl-leupeptin	Maculosin Esi+5.2519994	Isopentyl beta-D-glucoside Esi+3.661
Piperidine Esi+4.035	Isopentyl beta-D-glucoside Esi+3.661	2-Pentadecylfuran
Stigmatellin Y	2-Pentadecylfuran	Carbidopa Esi+7.0229993
Urdamycin B	Carbidopa Esi+7.0229993	Napropamide
2,5-Dimethyl-3-propylpyrazine	Napropamide	(S)-ATPA
(S)-ATPA	(S)-ATPA	Estrane skeleton
Isoleucyl-Valine	Estrane skeleton	(-)-Pyrifolidine Esi+5.486
1-Octen-3-ol-3-o-beta-D-xylopyranosyl(1-6)-beta-D-glucopyranoside	(-)-Pyrifolidine Esi+5.486	alpha-Ionol O-[arabinosyl-(1-6)-glucoside]
Ginsenoside Rg1	alpha-Ionol O-[arabinosyl-(1-6)-glucoside]	Fenapanil Esi+1.9840001
Pimozide	Fenapanil Esi+1.9840001	4-(N-Maleimido)benzyltrimethylammonium Esi+7.926
Pregnenolone carbonitrile	4-(N-Maleimido)benzyltrimethylammonium Esi+7.926	L-isoleucyl-L-proline Esi+7.754
Maculosin	L-isoleucyl-L-proline Esi+7.754	(S)-ATPA Esi+4.619
4-(N-Maleimido)benzyltrimethylammonium Esi+7.9450006	CDP-DG(18:0/18:1(11Z))	CDP-DG(18:0/18:1(11Z))
Isopentyl beta-D-glucoside Esi+3.634	L-isoleucyl-L-proline Esi+7.315	L-isoleucyl-L-proline Esi+7.315
Zidovudine	Coroloside	Coroloside
(3Z,6Z,9Z)-dodecatrienol	8-Hydroxycarvedilol	8-Hydroxycarvedilol
(S)-ATPA Esi+4.62	Indole-3-acetaldoxime N-oxide	Indole-3-acetaldoxime N-oxide
N-Hexadecanoylpyrrolidine	1-Dehydro-9-fluoro-11-oxotestololactone	1-Dehydro-9-fluoro-11-oxotestololactone
TG(18:1(9Z)/16:0/22:5(7Z,10Z,13Z,16Z,19Z))[iso6]	Hydroxyprolyl-Tryptophan	Hydroxyprolyl-Tryptophan
CDP-DG(18:0/18:1(11Z))	(S)-ATPA Esi+4.581	(S)-ATPA Esi+4.581
d-Dethiobiotin Esi+6.032	Lithocholate 3-O-glucuronide Esi+7.027	(3b,20R,22R)-3,20,27-Trihydroxy-1-oxowitha-5,24-dienolide 3-glucoside
L-isoleucyl-L-proline Esi+7.769	Glutaminyl-Proline	Lithocholate 3-O-glucuronide Esi+7.027
(3b,20R,22R)-3,20,27-Trihydroxy-1-oxowitha-5,24-dienolide 3-glucoside	Aspergillic acid	Glutaminyl-Proline
Aspergillic acid	Isoleucyl-Valine Esi+3.9279997	Aspergillic acid
10E,12Z-Hexadecadienal Esi+25.809	Marimastat	Isoleucyl-Valine Esi+3.9279997
(-)-Nopol	Stigmatellin Y	Marimastat
(Z,Z)-3,6-Nonadienal	10E,12Z-Hexadecadienal Esi+25.804	Stigmatellin Y
Stearamide Esi+30.336002	Indoprofen	10E,12Z-Hexadecadienal Esi+25.804
L-isoleucyl-L-proline Esi+9.181	Hydrocortisone caproate Esi+9.167	Indoprofen
2,3,5-Trimethylfuran	Stearamide Esi+30.326002	Hydrocortisone caproate Esi+9.167
Thujone	Brunfelsamidine	Stearamide Esi+30.326002
Physovenine	Indaconitine	Brunfelsamidine
Carbidopa Esi+7.051	2-Pentadecylfuran Esi+29.948	Indaconitine
d-Dethiobiotin Esi+7.428	Glutamyl-proline	2-Pentadecylfuran Esi+29.948
Thujone Esi+28.684	24-Acetyl- 25-cinnamoylvulgaroside	Glutamyl-proline
2-Decylfuran	Glucosyl (2E,6E,10x)-10,11-dihydroxy-2,6-farnesadienoate	24-Acetyl- 25-cinnamoylvulgaroside
L-isoleucyl-L-proline Esi+4.28	Isopentyl beta-D-glucoside Esi+7.3369994	Glucosyl (2E,6E,10x)-10,11-dihydroxy-2,6-farnesadienoate
Indaconitine	2-Decylfuran	Isopentyl beta-D-glucoside Esi+7.3369994
Napropamide	d-Dethiobiotin Esi+7.407	2-Decylfuran
2,3-Dimethyl-2-cyclohexen-1-one	(-)-Nopol	d-Dethiobiotin Esi+7.407
Tolylacetonitrile Esi+4.645	Oxidized Latia luciferin	(-)-Nopol
Cystathionine ketimine	(3Z,6Z,9Z)-dodecatrienol	(3Z,6Z,9Z)-dodecatrienol
Isopentyl beta-D-glucoside Esi+7.3599997	Thujone	Thujone
Fasoracetam Esi+5.391	Norepinephrine sulfate	Norepinephrine sulfate
2,3-Dimethyl-2-cyclohexen-1-one Esi+28.684	(Z,Z)-3,6-Nonadienal	(Z,Z)-3,6-Nonadienal
24-Acetyl- 25-cinnamoylvulgaroside	2-Aminoacridone	2-Aminoacridone
Marimastat	Diallyl Sulfide Esi+4.6409993	Diallyl Sulfide Esi+4.6409993
Oxidized Latia luciferin	Isoleucyl-Valine Esi+4.423	Isoleucyl-Valine Esi+4.423
Glucosyl (2E,6E,10x)-10,11-dihydroxy-2,6-farnesadienoate	Sinapoylspermine	Sinapoylspermine
(-)-Pyrifolidine Esi+5.506	8-(1,1-Dimethylallyl)-3-methylgalangin	8-(1,1-Dimethylallyl)-3-methylgalangin
Toluene Esi+3.2739997	10E,12Z-Hexadecadienal Esi+26.004	10E,12Z-Hexadecadienal Esi+26.004
Hydrocortisone caproate Esi+9.174	4,11,13,15-Tetrahydroridentin B	4,11,13,15-Tetrahydroridentin B
5-Acetylamino-6-formylamino-3-methyluracil	Oxadixyl	Oxadixyl
2,3-Dimethyl-2-cyclohexen-1-one Esi+28.684 :1	Isoleucyl-Valine Esi+4.941	Isoleucyl-Valine Esi+4.941
Isoleucyl-Valine Esi+3.9170003	d-Dethiobiotin Esi+2.3430002	d-Dethiobiotin Esi+2.3430002
alpha,alpha'-diethyl-3,4,3',4'-stilbenetetraol Esi+1.938	Isopentyl beta-D-glucoside Esi+3.687	Isopentyl beta-D-glucoside Esi+3.687
(S)-ATPA Esi+4.619	Mascaroside	Mascaroside
10E,12Z-Hexadecadienal Esi+26.01	6-Mercaptopurine	6-Mercaptopurine
Cyphenothrin Esi+4.502	Aspergillic acid Esi+3.653	Aspergillic acid Esi+3.653
Quinoline	alpha-D-Galactosyl-1,3-beta-D-galactosyl-1,4-N-acetyl-D-glucosamine	alpha-D-Galactosyl-1,3-beta-D-galactosyl-1,4-N-acetyl-D-glucosamine
Norepinephrine sulfate	Cyphenothrin	Cyphenothrin
2-Decylfuran Esi+28.669	L-isoleucyl-L-proline Esi+9.175	L-isoleucyl-L-proline Esi+9.175
PG(16:0/16:0)	N-tert-Butyloxycarbonyl-deacetyl-leupeptin	N-tert-Butyloxycarbonyl-deacetyl-leupeptin
Misoprostol	2-Phenylethyl beta-D-glucopyranoside	2-Phenylethyl beta-D-glucopyranoside
Nigakilactone B	Physovenine	Physovenine
Sinapoylspermine	(3a,5b,7a,12a)-24-[(carboxymethyl)amino]-1,12-dihydroxy-24-oxocholan-3-yl-b-D-Glucopyranosiduronic a	(3a,5b,7a,12a)-24-[(carboxymethyl)amino]-1,12-dihydroxy-24-oxocholan-3-yl-b-D-Glucopyranosiduronic a
Phenylacetonitrile Esi+4.653	Phenanthrene-4,5-dicarboxylate	Phenanthrene-4,5-dicarboxylate
Isoleucyl-Valine Esi+4.42	L-isoleucyl-L-proline Esi+9.484	L-isoleucyl-L-proline Esi+9.484
Isopentyl beta-D-glucoside Esi+3.803	Panogenin-3-o-alpha-L-rhamnopyranoside	Panogenin-3-o-alpha-L-rhamnopyranoside
Aspergillic acid Esi+3.75	L,L-Cyclo(leucylprolyl) Esi+7.253	L,L-Cyclo(leucylprolyl) Esi+7.253
5-Acetylamino-6-formylamino-3-methyluracil Esi+4.645	alpha,alpha'-diethyl-3,4,3',4'-stilbenetetraol Esi+2.0060003	alpha,alpha'-diethyl-3,4,3',4'-stilbenetetraol Esi+2.0060003
Zidovudine Esi+1.8630002	Methadone	Methadone
L,L-Cyclo(leucylprolyl) Esi+7.254	Demethylclomipramine	Demethylclomipramine
Estra-1,3,5(10)-triene-3,6beta,17beta-triol triacetate	alpha-Eudesmol	alpha-Eudesmol
MG(0:0/16:0/0:0)	Cinchonidinone	Cinchonidinone
1-Octen-3-ol-3-o-beta-D-xylopyranosyl(1-6)-beta-D-glucopyranoside Esi+7.044	L-isoleucyl-L-proline Esi+7.119	L-isoleucyl-L-proline Esi+7.119
Phosphodimethylethanolamine	Lithocholate 3-O-glucuronide Esi+7.454	Lithocholate 3-O-glucuronide Esi+7.454
7-Methylguanosine	Cinchonidinone Esi+4.514	Cinchonidinone Esi+4.514
(-)-Pyrifolidine Esi+6.124	Melleolide K	Melleolide K
4,11,13,15-Tetrahydroridentin B	Eucaglobulin	Eucaglobulin
2-Aminoacridone	3-Hydroxy-2-(4-methylbenzoyl)-4H-1-benzopyran-4-one	3-Hydroxy-2-(4-methylbenzoyl)-4H-1-benzopyran-4-one
Fenapanil Esi+1.327	4-Dodecylphenol Esi+26.823	4-Dodecylphenol Esi+26.823
Carbidopa Esi+3.534	Estrane skeleton Esi+28.945002	Estrane skeleton Esi+28.945002
(3a,5b,7a,12a)-24-[(carboxymethyl)amino]-1,12-dihydroxy-24-oxocholan-3-yl-b-D-Glucopyranosiduronic a	L-isoleucyl-L-proline Esi+6.694	L-isoleucyl-L-proline Esi+6.694
Melleolide K	Carbidopa Esi+3.5389998	Carbidopa Esi+3.5389998
Estrane skeleton	Oxadiazon	Oxadiazon
Obliquine	1,4'-Bipiperidine-1'-carboxylic acid	1,4'-Bipiperidine-1'-carboxylic acid
Dulcin	Urdamycin B Esi+9.209	Urdamycin B Esi+9.209
Hydrogenobyrinate a,c diamide	(Z,Z)-3,6-Nonadienal Esi+28.678	Tiaprofenic acid
Butyl (S)-3-hydroxybutyrate [arabinosyl-(1-6)-glucoside] Esi+6.308	Stearamide Esi+30.532	(Z,Z)-3,6-Nonadienal Esi+28.678
Stearamide Esi+30.531	Hydrogenobyrinate a,c diamide	Stearamide Esi+30.532
SQ 26180	Frutinone A	Hydrogenobyrinate a,c diamide
Lithocholate 3-O-glucuronide Esi+7.4690003	Disinomenine	Frutinone A
(4S)-7-Hydroxy-4-isopropenyl-7-methyl-2-oxo-oxepanone	Acetyl tributyl citrate	Disinomenine
3-Hydroxy-2-(4-methylbenzoyl)-4H-1-benzopyran-4-one	3-Hydroxy-2-(4-methylbenzoyl)-4H-1-benzopyran-4-one Esi+5.57	PC(18:3(6Z,9Z,12Z)/20:5(5Z,8Z,11Z,14Z,17Z))
3-Hydroxy-2-(4-methylbenzoyl)-4H-1-benzopyran-4-one Esi+6.7600007	Butyl (S)-3-hydroxybutyrate [arabinosyl-(1-6)-glucoside] Esi+6.269	Acetyl tributyl citrate
6-sulfatoxymelatonin	5-Oxoavermectin ''1a'' aglycone	3-Hydroxy-2-(4-methylbenzoyl)-4H-1-benzopyran-4-one Esi+5.57
Mabioside E	6-sulfatoxymelatonin	5-Oxoavermectin ''1a'' aglycone
Isopentyl beta-D-glucoside Esi+7.3599997 :1	Leucyl-leucine	6-sulfatoxymelatonin
Eucaglobulin	(3Z,6Z,9Z)-dodecatrienol Esi+26.623	Leucyl-leucine
(3Z,6Z,9Z)-dodecatrienol Esi+26.63	Taraxacolide 1-O-b-D-glucopyranoside	(3Z,6Z,9Z)-dodecatrienol Esi+26.623
2-Phenylethyl beta-D-glucopyranoside	Obliquine	Glimepiride
Mascaroside	O-Methylsomniferine	Taraxacolide 1-O-b-D-glucopyranoside
Cucurbitacin A	dihydrophaseic acid	Obliquine
1,4'-Bipiperidine-1'-carboxylic acid	Yayoisaponin C	O-Methylsomniferine
Glutaminyl-Proline	Myxochelin C	dihydrophaseic acid
Oxadixyl Esi+3.116	O6-Methyl-2'-deoxyguanosine	Yayoisaponin C
(3Z,6Z,9Z)-dodecatrienol Esi+28.692999	Estra-1,3,5(10),16-tetraen-3-ol benzoate	Myxochelin C
Urdamycin B Esi+9.218	Isoleucyl-Phenylalanine Esi+33.298	O6-Methyl-2'-deoxyguanosine
L-isoleucyl-L-proline Esi+6.711	Anhydrolycorinone	Estra-1,3,5(10),16-tetraen-3-ol benzoate
N-Acetyldemethylphosphinothricin	(-)-Pyrifolidine Esi+6.1090007	Isoleucyl-Phenylalanine Esi+33.298
Asparaginyl-Proline	Phenanthrene-4,5-dicarboxylate Esi+4.624	Anhydrolycorinone
L-isoleucyl-L-proline Esi+9.499	Ketotifen	(-)-Pyrifolidine Esi+6.1090007
Euphornin	Terbucarb	Phenanthrene-4,5-dicarboxylate Esi+4.624
Urdamycin B Esi+8.614	Dehydrofalcarinol	Ketotifen
Acetyl tributyl citrate	5-Oxoavermectin ''2b'' aglycone	Terbucarb
Myxochelin C	Latanoprost	Dehydrofalcarinol
Pyruvophenone Esi+3.2819998	Leucyl-leucine Esi+6.4599996	5-Oxoavermectin ''2b'' aglycone
Latanoprost	OA-6129 D	Latanoprost
4-Dodecylphenol Esi+27.161	Psicofuranine	Leucyl-leucine Esi+6.4599996
Capsicoside C3	Sulmazole	OA-6129 D
alpha-D-Galactosyl-1,3-beta-D-galactosyl-1,4-N-acetyl-D-glucosamine	4-Dodecylphenol Esi+27.307001	Psicofuranine
OA-6129 D	Euphornin	Sulmazole
(±)-Octanoylcarnitine	Azobenzene	4-Dodecylphenol Esi+27.307001
alpha-D-Galactosyl-1,3-beta-D-galactosyl-1,4-N-acetyl-D-glucosamine Esi+5.138	1,4'-Bipiperidine-1'-carboxylic acid Esi+7.0229993	Euphornin
dihydrophaseic acid	Nicotinic acid mononucleotide	Azobenzene
L-isoleucyl-L-proline Esi+7.144	Ethyl 7-epi-12-hydroxyjasmonate glucoside	1,4'-Bipiperidine-1'-carboxylic acid Esi+7.0229993
Leucyl-leucine	trans-Brassidic acid	Nicotinic acid mononucleotide
(±)-(Z)-2-(5-Tetradecenyl)cyclobutanone Esi+28.952 :1	Polygalacin D	Ethyl 7-epi-12-hydroxyjasmonate glucoside
Dehydrocycloguanandin	Ketotifen Esi+3.2550004	trans-Brassidic acid
11-Deoxylandomycinone	Leucyl-leucine Esi+5.499	Polygalacin D
Phenanthrene-4,5-dicarboxylate	Steroid O-sulfate	Ketotifen Esi+3.2550004
Estra-1,3,5(10),16-tetraen-3-ol benzoate	(±)-(Z)-2-(5-Tetradecenyl)cyclobutanone Esi+29.061998	Leucyl-leucine Esi+5.499
Docosanamide	Capsicoside C3	Steroid O-sulfate
(±)-Octanoylcarnitine Esi+1.244	(-)-Nopol Esi+26.626001	(±)-(Z)-2-(5-Tetradecenyl)cyclobutanone Esi+29.061998
Cystathionine ketimine Esi+3.1830003	(3Z,6Z,9Z)-dodecatrienol Esi+28.695002	Capsicoside C3
Isofebrifugine	Ptaquiloside	(-)-Nopol Esi+26.626001
Glucosyl (2E,6E,10x)-10,11-dihydroxy-2,6-farnesadienoate Esi+7.38	Quinacetol Esi+3.293	(3Z,6Z,9Z)-dodecatrienol Esi+28.695002
Schizonepetoside D	alpha,alpha'-diethyl-3,4,3',4'-stilbenetetraol Esi+1.943	Ptaquiloside
5-Oxoavermectin ''1a'' aglycone	Thujone Esi+28.946	Quinacetol Esi+3.293
Thiamine monophosphate	Tentoxin	alpha,alpha'-diethyl-3,4,3',4'-stilbenetetraol Esi+1.943
trans-Brassidic acid	Norepinephrine sulfate Esi+3.295	Bisibuthiamine
2-Decylfuran Esi+22.259	2-Decylfuran Esi+22.26	Tentoxin
cis-Fenpropimorph	Estra-1,3,5(10)-triene-3,6beta,17beta-triol triacetate	Norepinephrine sulfate Esi+3.295
Imazaquin	2-Decylfuran Esi+28.673002	2-Decylfuran Esi+22.26
Leucyl-leucine Esi+5.506	Sorbitan palmitate	Estra-1,3,5(10)-triene-3,6beta,17beta-triol triacetate
Sorbitan oleate	Dehydrocycloguanandin	2-Decylfuran Esi+28.673002
Leucyl-leucine Esi+6.4849997	2-Pentadecylfuran Esi+30.300001	Dehydrocycloguanandin
Cyclopassifloside II	Dehydrocycloguanandin Esi+7.237	2-Pentadecylfuran Esi+30.300001
Arginyl-Isoleucine	Biotin	Dehydrocycloguanandin Esi+7.237
(13S)-Isotuberculosinol Esi+29.62	b-D-Glucopyranosiduronic acid, (3a,5b)-24-[(carboxymethyl)amino]-24-oxocholan-3-yl	Biotin
Physovenine Esi+7.38	Pefloxacine	b-D-Glucopyranosiduronic acid, (3a,5b)-24-[(carboxymethyl)amino]-24-oxocholan-3-yl
Delphinidin 3-lathyroside 5-glucoside	Stearamide Esi+31.379	Pefloxacine
3,4,3',4'-Tetrahydrospirilloxanthin	Physovenine Esi+7.353	Stearamide Esi+31.379
Demethoxycurcumin	8-Acetoxy-4'-methoxypinoresinol 4-glucoside	Physovenine Esi+7.353
Dehydrocycloguanandin Esi+7.738	Lopinavir	8-Acetoxy-4'-methoxypinoresinol 4-glucoside
Physostigmine	3-Hydroxy-2-(4-methylbenzoyl)-4H-1-benzopyran-4-one Esi+5.8769994	(3S,4S)-3-hydroxytetradecane-1,3,4-tricarboxylic acid
Cyphenothrin Esi+4.489	Glutamyl-proline Esi+6.221	Lopinavir
Stearamide Esi+31.389002	Dodemorph Esi+28.945002	3-Hydroxy-2-(4-methylbenzoyl)-4H-1-benzopyran-4-one Esi+5.8769994
Arginyl-Isoleucine Esi+1.9319999	1-Methoxypyrene	Glutamyl-proline Esi+6.221
Yayoisaponin C	Palmitoyl Ethanolamide	Dodemorph Esi+28.945002
Oxadiazon	Erinacine D	1-Methoxypyrene
(3Z,6Z,9Z)-dodecatrienol Esi+28.623999	Rosoxacin	Palmitoyl Ethanolamide
5-Oxoavermectin ''2b'' aglycone	Cinncassiol D2 glucoside	Convicine
3-Hydroxy-2-(4-methylbenzoyl)-4H-1-benzopyran-4-one Esi+5.889	Polhovolide	Erinacine D
Acremoauxin A	Docosanamide	Rosoxacin
Bisibuthiamine	(3E,7E)-4,8,12-Trimethyl-1,3,7,11-tridecatetraene	N2-(D-1-Carboxyethyl)-L-lysine
Erinacine D	GW1843	Polhovolide
(3E,7E)-4,8,12-Trimethyl-1,3,7,11-tridecatetraene	Isoleucyl-Tyrosine	Docosanamide
3,4,3',4'-Tetrahydrospirilloxanthin Esi+28.684	Terazosin	(3E,7E)-4,8,12-Trimethyl-1,3,7,11-tridecatetraene
Norepinephrine sulfate Esi+3.2830002	(Z,Z)-3,6-Nonadienal Esi+28.673002	GW1843
1,4'-Bipiperidine-1'-carboxylic acid Esi+7.044	Traumatic Acid	Docosanedioic acid
Oxidized Latia luciferin Esi+26.63	Phenanthrene-4,5-dicarboxylate Esi+4.624 :1	Isoleucyl-Tyrosine
1α-hydroxy-24,25,26,27-tetranorvitamin D3 23-carboxylic acid / calcitroic acid	Phenanthrene-4,5-dicarboxylate Esi+4.546	Terazosin
Tentoxin	9-Fluoro-11beta,17,21-trihydroxy-2alpha-methylpregn-4-ene-3,20-dione 21-acetate	(Z,Z)-3,6-Nonadienal Esi+28.673002
26-Glucosyl-1,3,11,22-tetrahydroxyergosta-5,24-dien-26-oate	pyronaridine	Quillaic acid 3-[galactosyl-(1-2)-glucuronide] 28-[xylosyl-(1-4)-rhamnosyl-(1-2)-[rhamnosyl-(1-3)]-4-acetyl-fucosyl] ester
Palmitoyl Ethanolamide	9,10-Epoxy-18-hydroxystearate	Traumatic Acid
5-Acetylamino-6-formylamino-3-methyluracil Esi+4.645 :1	Coproporphyrin I	Phenanthrene-4,5-dicarboxylate Esi+4.624 :1
gamma2-Solamarine	Methyl acetyl ricinoleate	Phenanthrene-4,5-dicarboxylate Esi+4.546
Marchantin A	(all-E)-6'-Apo-y-caroten-6'-al	9-Fluoro-11beta,17,21-trihydroxy-2alpha-methylpregn-4-ene-3,20-dione 21-acetate
Terbucarb	Schizonepetoside E	pyronaridine
3-Hydroxy-2-(4-methylbenzoyl)-4H-1-benzopyran-4-one Esi+5.687	Citronellyl beta-sophoroside	9,10-Epoxy-18-hydroxystearate
Terazosin	Prolyl-Lysine	Coproporphyrin I
Butroxydim	N2-(D-1-Carboxyethyl)-L-lysine Esi+3.61	(all-E)-6'-Apo-y-caroten-6'-al
Amobarbital	Lividomycin B	Feruloylputrescine
Lysyl-Proline	Norbinaltorphimine	Stearoylethanolamide
cis-Fenpropimorph Esi+28.695002	Demethoxycurcumin	Schizonepetoside E
Isoprothiolane	Difenoxuron	Citronellyl beta-sophoroside
Licoricesaponin E2	Di-n-heptyl phthalate	(S)-Multifidol 2-[apiosyl-(1-6)-glucoside]
1-Methoxypyrene	Bikhaconitine Esi+6.3349996	Prolyl-Lysine
(S)-ATPA Esi+4.539	Domesticine	N2-(D-1-Carboxyethyl)-L-lysine Esi+3.61
Methyl acetyl ricinoleate	Isoleucyl-Tyrosine Esi+5.667	Lividomycin B
3-Hydroxy-N-methylpyridinium glucuronide	6-sulfatoxymelatonin Esi+7.9220004	Norbinaltorphimine
D-Alanyl-D-serine	Acorenone	Demethoxycurcumin
Bikhaconitine Esi+6.358	OA-6129 D Esi+2.107	Di-n-heptyl phthalate
6-Acetamido-3-aminohexanoate	Acremoauxin A	9alpha-Fluoro-11beta,17alpha,21-trihydroxy-6alpha-methylpregna-1,4-diene-3,20-dione
Demethoxycurcumin Esi+5.572	Butroxydim Esi+27.107	Bikhaconitine Esi+6.3349996
L-isoleucyl-L-proline Esi+7.586	Tentoxin Esi+7.5540004	Domesticine
Glutamyl-proline	Delphinidin 3-lathyroside 5-glucoside	Butroxydim
epi-Friedelanol	alpha,alpha'-diethyl-3,4,3',4'-stilbenetetraol Esi+32.772	Isoleucyl-Tyrosine Esi+5.667
Marimastat Esi+4.002	Sinalexin	6-sulfatoxymelatonin Esi+7.9220004
Valclavam	Delachlor	Acorenone
6-APA	2,3-Dehydro-UWM6 Esi+5.14	OA-6129 D Esi+2.107
PC(18:3(6Z,9Z,12Z)/20:5(5Z,8Z,11Z,14Z,17Z))	Morphiceptin	Acremoauxin A
Gentiobiosyl 2-methyl-6-oxo-2E,4E-heptadienoate	Jubanine B Esi+6.61	Butroxydim Esi+27.107
Oxadiazon Esi+5.104	Aurasperone D	Tentoxin Esi+7.5540004
9-Fluoro-11beta,17,21-trihydroxy-2alpha-methylpregn-4-ene-3,20-dione 21-acetate	isopimara-7,15-dienol	Delphinidin 3-lathyroside 5-glucoside
Cotylenin F	Phenanthrene-4,5-dicarboxylate Esi+5.152	alpha,alpha'-diethyl-3,4,3',4'-stilbenetetraol Esi+32.772
6-APA Esi+24.591	3-Hydroxy-2-(4-methylbenzoyl)-4H-1-benzopyran-4-one Esi+6.313	1α-hydroxy-24,25,26,27-tetranorvitamin D3 23-carboxylic acid / calcitroic acid
Delachlor	Rhodojaponin IV	Sinalexin
Glutamyl-proline Esi+6.244	3-Hydroxy-2-(4-methylbenzoyl)-4H-1-benzopyran-4-one Esi+5.39	Delachlor
isopimara-7,15-dienol	Tridemorph	T-2 Toxin
GW1843	Ptaquiloside Esi+9.479	Isoleucyl-Tyrosine Esi+4.864
Citronellyl beta-sophoroside	Methionyl-Proline	2,3-Dehydro-UWM6 Esi+5.14
6-sulfatoxymelatonin Esi+7.9450006	Isofebrifugine	Morphiceptin
Ceanothine D	isopimara-7,15-dienol Esi+27.709	Jubanine B Esi+6.61
9alpha-Fluoro-11beta,17alpha,21-trihydroxy-6alpha-methylpregna-1,4-diene-3,20-dione	8-Azaadenosine	Aurasperone D
Di-n-heptyl phthalate	Tetrahydropentoxyline	isopimara-7,15-dienol
3-Hydroxy-2-(4-methylbenzoyl)-4H-1-benzopyran-4-one Esi+5.397	Tridemorph Esi+32.053005	Phenanthrene-4,5-dicarboxylate Esi+5.152
Leonoside B	5,12-Dihydroxanthommatin	3-Hydroxy-2-(4-methylbenzoyl)-4H-1-benzopyran-4-one Esi+6.313
Ginsenoside F5	Melengestrol acetate	Rhodojaponin IV
Marimastat Esi+3.879	Ginsenoside F5	3-Hydroxy-2-(4-methylbenzoyl)-4H-1-benzopyran-4-one Esi+5.39
isopimara-7,15-dienol Esi+27.573002	Jubanine B Esi+8.507	Tridemorph
Ptaquiloside	2'-Chloro-4-biphenylol	Ptaquiloside Esi+9.479
Tridemorph	1-Benzyl-1,2,3,4-tetrahydroisoquinoline	Methionyl-Proline
(all-E)-6'-Apo-y-caroten-6'-al	Estra-1,3,5(10),16-tetraen-3-ol benzoate Esi+14.255	Isofebrifugine
(S)-Multifidol 2-[apiosyl-(1-6)-glucoside]	Butroxydim Esi+27.157	isopimara-7,15-dienol Esi+27.709
8-Azaadenosine	Compound IV	8-Azaadenosine
Methionyl-Proline	24-Acetyl- 25-cinnamoylvulgaroside Esi+8.849	Tetrahydropentoxyline
(E,E,E)-N-(2-Methylpropyl)hexadeca-2,6,8-trien-10-ynamide	2-Phenylethyl beta-D-glucopyranoside Esi+4.3730006	Tridemorph Esi+32.053005
9,10-Epoxy-18-hydroxystearate	Triphenylene	Melengestrol acetate
T-2 Toxin	1-Hexanol arabinosylglucoside Esi+7.286	Ginsenoside F5
Oxadixyl Esi+5.756	Citranaxanthin	2'-Chloro-4-biphenylol
L-isoleucyl-L-proline Esi+7.586 :1	Frutinone A Esi+3.5510004	1-Benzyl-1,2,3,4-tetrahydroisoquinoline
(+)-Atherospermoline	Malaoxon	Estra-1,3,5(10),16-tetraen-3-ol benzoate Esi+14.255
Fumigaclavine A	Rhodojaponin IV Esi+10.645	Butroxydim Esi+27.157
DG(15:0/22:4(7Z,10Z,13Z,16Z)/0:0)	Phenanthrene-4,5-dicarboxylate Esi+4.249	Compound IV
Oxidized Latia luciferin Esi+28.692999	Sorbitan oleate	24-Acetyl- 25-cinnamoylvulgaroside Esi+8.849
Butroxydim Esi+27.534	8-(1,1-Dimethylallyl)-3-methylgalangin Esi+7.709	2-O-p-Coumaroyltartronic acid
Tentoxin Esi+7.578	Triphenylene Esi+6.2099996	2-Phenylethyl beta-D-glucopyranoside Esi+4.3730006
Estrane skeleton Esi+28.687	trans-p-Menthane-1,7,8-triol 8-glucoside Esi+8.055	Triphenylene
Sophoranol	Ptaquiloside Esi+9.475999	Citranaxanthin
Ethyl 7-epi-12-hydroxyjasmonate glucoside	BL II	Frutinone A Esi+3.5510004
Tetrahydropentoxyline	Methionyl-Proline Esi+7.0400004	Malaoxon
Cyclochlorotine	Rehmaionoside B Esi+8.314	Phenanthrene-4,5-dicarboxylate Esi+4.249
Thiamine monophosphate Esi+5.355	Cyclochlorotine	Sorbitan oleate
Triphenylene	Tebufenozide	CI Basic red 9
Norbinaltorphimine	Avermectin B2b aglycone	8-(1,1-Dimethylallyl)-3-methylgalangin Esi+7.709
Morphiceptin	pyronaridine Esi+4.872	trans-p-Menthane-1,7,8-triol 8-glucoside
alpha,alpha'-diethyl-3,4,3',4'-stilbenetetraol Esi+32.793	Nalbuphine	Triphenylene Esi+6.2099996
epi-Friedelanol Esi+30.525997	Coproporphyrinogen I	trans-p-Menthane-1,7,8-triol 8-glucoside Esi+8.055
(+)-Atherospermoline Esi+24.593	Aurothioglucose	Ptaquiloside Esi+9.475999
4-Dodecylphenol Esi+22.064	Caftaric acid	BL II
Ceanothine D Esi+1.779	Catalposide	Rehmaionoside B
BL II	Coproporphyrinogen I Esi+7.011	Methionyl-Proline Esi+7.0400004
Militarinone A	Leukotriene E3	Rehmaionoside B Esi+8.314
Ethyl 7-epi-12-hydroxyjasmonate glucoside Esi+6.04	Minocycline	Cyclochlorotine
gamma2-Solamarine Esi+8.263	1-(1-Propenylthio)propyl propyl disulfide	Tebufenozide
DG(15:0/22:4(7Z,10Z,13Z,16Z)/0:0) Esi+28.682001	BL II Esi+7.3699994	5-Aminoimidazole ribonucleotide
Ptaquiloside Esi+8.344	Peonidin 3-(6''-malonylglucoside)	Avermectin B2b aglycone
Momordol	Nalbuphine Esi+28.694	Myricatomentoside I
Butroxydim Esi+27.191	Caffeoylcycloartenol	pyronaridine Esi+4.872
trans-p-Menthane-1,7,8-triol 8-glucoside	Thujone Esi+28.678	5'-Phosphoribosylglycinamide (GAR)
2-Pentadecylfuran Esi+29.952	(all-E)-6'-Apo-y-caroten-6'-al Esi+27.882998	Nalbuphine
trans-p-Menthane-1,7,8-triol 8-glucoside Esi+6.793	Tokoronin Esi+8.105	Coproporphyrinogen I
2-O-p-Coumaroyltartronic acid	5'-Phosphoribosylglycinamide (GAR) Esi+7.7050004	Latanoprost Esi+9.159
Citranaxanthin	Propapyriogenin A2	Aurothioglucose
3alpha,12alpha-Dihydroxy-5beta-pregnan-20-one diacetate	Caffeic acid 3-O-glucuronide	Caftaric acid
Momordol Esi+31.762	N,N-Diethylglycine	Catalposide
Isofebrifugine Esi+9.491	trans-1,2-Diphenylcyclobutane	Avermectin B2b
Iriomoteolide 1a	Sertraline	Coproporphyrinogen I Esi+7.011
Linustatin	Cyphenothrin Esi+4.498	Leukotriene E3
2-Phenylethyl beta-D-glucopyranoside Esi+4.386	9,10-Dihydrokadsurenone	Beiwutine
Filicin	11alpha-Hydroxy-beta-amyrin	1-(1-Propenylthio)propyl propyl disulfide
(3Z,6Z,9Z)-dodecatrienol Esi+28.684	Demethoxycurcumin Esi+5.567	BL II Esi+7.3699994
Iriomoteolide 1a Esi+25.635	Lupenone	Nalbuphine Esi+28.694
Isoleucyl-Tyrosine	26-Glucosyl-1,3,11,22-tetrahydroxyergosta-5,24-dien-26-oate	Caffeoylcycloartenol
Isoleucyl-Tryptophan	2-Decylfuran Esi+28.946	Tokoronin
OA-6129 D Esi+1.9389999	Homodolicholide Esi+35.712	Militarinone A
Tebufenozide	Avenic acid A	Thujone Esi+28.678
Voglibose
1,5-Dihydroxy-2-methoxy-6-methylanthraquinone
Spirilloxanthin
Isoleucyl-Threonine
alpha,alpha'-diethyl-3,4,3',4'-stilbenetetraol Esi+24.498
Norbinaltorphimine Esi+5.163
(Z,Z)-3,6-Nonadienal Esi+28.684
Cyanazine
Iriomoteolide 1a Esi+25.875
Hydrocortisone
Corchoionoside B
Citranaxanthin Esi+29.354002
Xylopinine
Se-Methylselenomethionine
(S)-Multifidol 2-[apiosyl-(1-6)-glucoside] Esi+6.291
Nigakilactone N
Dehydrocycloguanandin Esi+7.2600007
Leukotriene E4
2-Pentadecylfuran Esi+30.304998
Cyclopassifloside II Esi+25.174
Faradiol laurate
6''-Acetylapiin
Ptaquiloside Esi+9.05
pedilstatin
N2-(D-1-Carboxyethyl)-L-lysine
(3a,5b,7a,12a)-24-[(carboxymethyl)amino]-1,12-dihydroxy-24-oxocholan-3-yl-b-D-Glucopyranosiduronic a Esi+8.415
Phenbenzamine
2,3-Dehydro-UWM6
2,3-Dehydro-UWM6 Esi+5.138
Tentoxin Esi+28.952002
OH-Spheroidenone
CI Basic red 9
*Negative: KNO3 (nitrate) non-treated group
*H. parainfluenzae: Merged data for 3 replicate samples of Haemophilus parainfluenzae (matching score>90)
*S. australis: Merged data for 3 replicate samples of Streptococcus australis (matching score>90)
*S. sanguinis: Merged data for 3 replicate samples of Streptococcus sanguinis (matching score>90)

## Sheet: Monoculture_Case
Supplementary Table S4. Extracellular metabolite screening from each bacterial monoculture medium using LC/Q-TOF analysis
H. parainfluenzae*_Case*	S. australis*_Case	S. sanguinis*_Case
(±)-(Z)-2-(5-Tetradecenyl)cyclobutanone	Dodemorph	Dodemorph
Piperidine	Piperidine	(±)-(Z)-2-(5-Tetradecenyl)cyclobutanone
Palmitic amide	(±)-(Z)-2-(5-Tetradecenyl)cyclobutanone	Palmitic amide
4-Dodecylphenol	Palmitic amide	4-Dodecylphenol
(±)-(Z)-2-(5-Tetradecenyl)cyclobutanone Esi+28.942999	Neurine	10E,12Z-Hexadecadienal
10E,12Z-Hexadecadienal	4-Dodecylphenol	N-(2,5-Dihydroxyphenyl)pyridinium
Piperidine Esi+2.12	10E,12Z-Hexadecadienal	(-)-Pyrifolidine
Fenapanil	N-(2,5-Dihydroxyphenyl)pyridinium	Stearamide
Stearamide	(-)-Pyrifolidine	Dodemorph Esi+28.949999
2-Hydroxy-4-imino-2,5-cyclohexadienone	Stearamide	N-(2,5-Dihydroxyphenyl)pyridinium Esi+4.5849996
(±)-(Z)-2-(5-Tetradecenyl)cyclobutanone Esi+29.05	Dodemorph Esi+28.949999	Pyruvophenone
(-)-Pyrifolidine	N-(2,5-Dihydroxyphenyl)pyridinium Esi+4.5849996	(±)-(Z)-2-(5-Tetradecenyl)cyclobutanone Esi+29.015
Capsi-amide	Pyruvophenone	Capsi-amide
5-(3-Pyridyl)-2-hydroxytetrahydrofuran	(±)-(Z)-2-(5-Tetradecenyl)cyclobutanone Esi+29.015	Quinacetol
N-Hexadecanoylpyrrolidine	Capsi-amide	Isoleucyl-Phenylalanine
4-Dodecylphenol Esi+27.028997	Quinacetol	(+)-12-(2-Cyclopenten-1-yl)-2-dodecanone
Jubanine B	Isoleucyl-Phenylalanine	Isopentyl beta-D-glucoside
Isopentyl beta-D-glucoside	(+)-12-(2-Cyclopenten-1-yl)-2-dodecanone	Jubanine B
Benzaldehyde	Isopentyl beta-D-glucoside	Benzaldehyde
Benzaldehyde Esi+3.2979999	Jubanine B	Benzaldehyde Esi+3.279
5-(3-Pyridyl)-2-hydroxytetrahydrofuran Esi+3.3060002	Benzaldehyde	4-Quinolinol
Ginsenoside Rb2	Benzaldehyde Esi+3.279	Pilocarpidine
Pilocarpidine	4-Quinolinol	Styrene
Styrene	Pilocarpidine	N3'-Acetylneomycin
Dodecylguanidine	Styrene	Strigolactone ABC-rings
Strigolactone ABC-rings	N3'-Acetylneomycin	PIP(16:1(9Z)/18:0)
PIP(16:1(9Z)/18:0)	Strigolactone ABC-rings	Butyl (S)-3-hydroxybutyrate [arabinosyl-(1-6)-glucoside]
S-Methyl butanethioate	PIP(16:1(9Z)/18:0)	4-Dodecylphenol Esi+27.026
Benzofuran Esi+1.8609998	Butyl (S)-3-hydroxybutyrate [arabinosyl-(1-6)-glucoside]	1-Fluorocyclohexadiene-cis,cis-1,2-diol
(±)-(Z)-2-(5-Tetradecenyl)cyclobutanone Esi+28.692999	4-Dodecylphenol Esi+27.026	Fasoracetam
1-Fluorocyclohexadiene-cis,cis-1,2-diol	1-Fluorocyclohexadiene-cis,cis-1,2-diol	Lithocholate 3-O-glucuronide
Butyl (S)-3-hydroxybutyrate [arabinosyl-(1-6)-glucoside]	Fasoracetam	Ssioriside
N3'-Acetylneomycin	Lithocholate 3-O-glucuronide	4-(N-Maleimido)benzyltrimethylammonium
4-Quinolinol	Ssioriside	Dodecylguanidine
Santene	4-(N-Maleimido)benzyltrimethylammonium	4-Quinolinol Esi+4.6300006
Fasoracetam	Dodecylguanidine	Bikhaconitine
4-(N-Maleimido)benzyltrimethylammonium	4-Quinolinol Esi+4.6300006	alpha,alpha'-diethyl-3,4,3',4'-stilbenetetraol
Capsi-amide Esi+29.444	Bikhaconitine	2-(2-Methylpropyl)thiazole
Lithocholate 3-O-glucuronide	alpha,alpha'-diethyl-3,4,3',4'-stilbenetetraol	Santene
5-(3-Pyridyl)-2-hydroxytetrahydrofuran Esi+3.207	2-(2-Methylpropyl)thiazole	2-Methylbenzaldehyde
(13S)-Isotuberculosinol	Santene	L,L-Cyclo(leucylprolyl)
2-(2-Methylpropyl)thiazole	2-Methylbenzaldehyde	Maculosin
Palmitic amide Esi+27.622	L,L-Cyclo(leucylprolyl)	L,L-Cyclo(leucylprolyl) Esi+7.254
Bikhaconitine	Maculosin	2-Methylbenzaldehyde Esi+1.9250001
Phenylacetonitrile	L,L-Cyclo(leucylprolyl) Esi+7.254	L-isoleucyl-L-proline
Capsi-amide Esi+29.143	2-Methylbenzaldehyde Esi+1.9250001	Ranolazine
alpha,alpha'-diethyl-3,4,3',4'-stilbenetetraol	L-isoleucyl-L-proline	Capsi-amide Esi+29.435
L,L-Cyclo(leucylprolyl)	Ranolazine	(13S)-Isotuberculosinol
Indolylmethyl-desulfoglucosinolate	Capsi-amide Esi+29.435	Carbidopa
L,L-Cyclo(leucylprolyl) Esi+7.2600007	d-Dethiobiotin	Zalcitabine
Pregnenolone carbonitrile	(13S)-Isotuberculosinol	Diallyl Sulfide
L-isoleucyl-L-proline	Carbidopa	Toluene
Ssioriside	Zalcitabine	Carbidopa Esi+7.0540004
Cholic acid glucuronide	Diallyl Sulfide	Palmitic amide Esi+27.628
Ranolazine	Toluene	Cholic acid glucuronide
d-Dethiobiotin	Carbidopa Esi+7.0540004	Capsi-amide Esi+29.132002
Piperidine Esi+4.042	Palmitic amide Esi+27.628	1-Hexanol arabinosylglucoside
alpha,alpha'-diethyl-3,4,3',4'-stilbenetetraol Esi+1.9540001	Cholic acid glucuronide	Isoleucyl-Valine
d-Dethiobiotin Esi+6.282	Capsi-amide Esi+29.132002	Indolylmethyl-desulfoglucosinolate
Schizonepetoside E	1-Hexanol arabinosylglucoside	Pregnenolone carbonitrile
L-prolyl-L-proline	Isoleucyl-Valine	Urdamycin B
Carbidopa	Indolylmethyl-desulfoglucosinolate	Maculosin Esi+5.334
Maculosin Esi+5.266	Pregnenolone carbonitrile	Isopentyl beta-D-glucoside Esi+3.622
CDP-DG(18:0/18:1(11Z))	Urdamycin B	Hydrocortisone caproate
Isoleucyl-Valine	Maculosin Esi+5.334	1-Octen-3-ol-3-o-beta-D-xylopyranosyl(1-6)-beta-D-glucopyranoside
Fenapanil Esi+2.004	Isopentyl beta-D-glucoside Esi+3.622	Lindenenone
(S)-ATPA	Hydrocortisone caproate	Midodrine
1-Hexanol arabinosylglucoside	1-Octen-3-ol-3-o-beta-D-xylopyranosyl(1-6)-beta-D-glucopyranoside	4-(N-Maleimido)benzyltrimethylammonium Esi+7.9389997
Lithocholate 3-O-glucuronide Esi+6.23	Lindenenone	Fenapanil
Urdamycin B	Midodrine	L-isoleucyl-L-proline Esi+7.34
Isopentyl beta-D-glucoside Esi+3.65	4-(N-Maleimido)benzyltrimethylammonium Esi+7.9389997	Midodrine Esi+6.285
alpha-Ionol O-[arabinosyl-(1-6)-glucoside]	Fenapanil	CDP-DG(18:0/18:1(11Z))
L-isoleucyl-L-proline Esi+7.366	L-isoleucyl-L-proline Esi+7.34	(3Z,6Z,9Z)-dodecatrienol
10E,12Z-Hexadecadienal Esi+25.809	Midodrine Esi+6.285	(-)-Pyrifolidine Esi+5.493
2-Pentadecylfuran	CDP-DG(18:0/18:1(11Z))	Stigmatellin Y
Leukotriene E3	(3Z,6Z,9Z)-dodecatrienol	alpha-Ionol O-[arabinosyl-(1-6)-glucoside]
Hydrocortisone caproate	(-)-Pyrifolidine Esi+5.493	L-isoleucyl-L-proline Esi+7.772
Phenylacetonitrile Esi+4.6370006	Stigmatellin Y	8-Hydroxycarvedilol
(3Z,6Z,9Z)-dodecatrienol	alpha-Ionol O-[arabinosyl-(1-6)-glucoside]	Pimozide
Fenapanil Esi+2.004 :1	L-isoleucyl-L-proline Esi+7.772	L-isoleucyl-L-proline Esi+4.348
trans-1,2-Diphenylcyclobutane	8-Hydroxycarvedilol	(S)-ATPA
Pimozide	Pimozide	(3b,20R,22R)-3,20,27-Trihydroxy-1-oxowitha-5,24-dienolide 3-glucoside
4-(N-Maleimido)benzyltrimethylammonium Esi+7.9380007	L-isoleucyl-L-proline Esi+4.348	1-Fluorocyclohexadiene-cis,cis-1,2-diol Esi+3.206
Thujone	(S)-ATPA	10E,12Z-Hexadecadienal Esi+25.808
Stearamide Esi+30.321	(-)-Nopol	Isoleucyl-Valine Esi+3.964
(-)-Pyrifolidine Esi+5.496	(3b,20R,22R)-3,20,27-Trihydroxy-1-oxowitha-5,24-dienolide 3-glucoside	Cystathionine ketimine
8-Hydroxycarvedilol	1-Fluorocyclohexadiene-cis,cis-1,2-diol Esi+3.206	Lindenenone Esi+4.6160007
alpha-Eudesmol	10E,12Z-Hexadecadienal Esi+25.808	6-Keto-PGF1α
Napropamide	Isoleucyl-Valine Esi+3.964	Stearamide Esi+30.317999
2-Decylfuran	Cystathionine ketimine	2-Pentadecylfuran
Lithocholate 3-O-glucuronide Esi+7.467	Lindenenone Esi+4.6160007	Isopentyl beta-D-glucoside Esi+7.354
Stigmatellin Y	6-Keto-PGF1α	Marimastat
4-Dimethylamino-L-phenylalanine	Stearamide Esi+30.317999	alpha,alpha'-diethyl-3,4,3',4'-stilbenetetraol Esi+2.101
Phosphodimethylethanolamine	2-Pentadecylfuran	5-Acetylamino-6-formylamino-3-methyluracil
(3b,20R,22R)-3,20,27-Trihydroxy-1-oxowitha-5,24-dienolide 3-glucoside	Isopentyl beta-D-glucoside Esi+7.354	Hydrocortisone caproate Esi+9.176
trans-1,2-Diphenylcyclobutane Esi+1.9020001	Marimastat	10E,12Z-Hexadecadienal Esi+26.007002
Quinacetol	alpha,alpha'-diethyl-3,4,3',4'-stilbenetetraol Esi+2.101	Terbucarb
Isoleucyl-Valine Esi+3.949	5-Acetylamino-6-formylamino-3-methyluracil	Isopentyl beta-D-glucoside Esi+3.795
Nigakilactone B	Hydrocortisone caproate Esi+9.176	6-Mercaptopurine
2,5-Dimethyl-3-propylpyrazine	10E,12Z-Hexadecadienal Esi+26.007002	Aspergillic acid
Glutaminyl-Proline	Terbucarb	Glutamyl-proline
Phosphodimethylethanolamine Esi+4.611	Isopentyl beta-D-glucoside Esi+3.795	Isoleucyl-Valine Esi+4.4150004
4-Dimethylamino-L-phenylalanine Esi+1.9020001	6-Mercaptopurine	Indaconitine
Schizonepetoside E Esi+6.248	Aspergillic acid	2-Oxosuberate
L-isoleucyl-L-proline Esi+4.345	Glutamyl-proline	alpha-Eudesmol
Fasoracetam Esi+5.396	Isoleucyl-Valine Esi+4.4150004	d-Dethiobiotin Esi+7.438
Quinoline	Indaconitine	Oxadixyl
Isopentyl beta-D-glucoside Esi+3.809	2-Oxosuberate	Hydroxyprolyl-Tryptophan
Quinoline Esi+4.6440005	alpha-Eudesmol	4,11,13,15-Tetrahydroridentin B
Quinacetol Esi+3.2910001	d-Dethiobiotin Esi+7.438	Norepinephrine sulfate
Aspergillic acid	Oxadixyl	24-Acetyl- 25-cinnamoylvulgaroside
Asparaginyl-Proline	Hydroxyprolyl-Tryptophan	Glucosyl (2E,6E,10x)-10,11-dihydroxy-2,6-farnesadienoate
2-Aminoacridone	4,11,13,15-Tetrahydroridentin B	4,11,13,15-Tetrahydroridentin B Esi+1.7919999
Stearamide Esi+30.522	Norepinephrine sulfate	d-Dethiobiotin Esi+2.326
Dihydro-5-fluorouracil	24-Acetyl- 25-cinnamoylvulgaroside	Sinapoylspermine
Glimepiride	Glucosyl (2E,6E,10x)-10,11-dihydroxy-2,6-farnesadienoate	L-isoleucyl-L-proline Esi+4.532
Quinoline Esi+4.6440005 :1	4,11,13,15-Tetrahydroridentin B Esi+1.7919999	2-Aminoacridone
6-Mercaptopurine	d-Dethiobiotin Esi+2.326	Indolylmethyl-desulfoglucosinolate Esi+3.195
L-isoleucyl-L-proline Esi+7.768	Sinapoylspermine	2-Phenylethyl beta-D-glucopyranoside
Hydrocortisone caproate Esi+9.172	L-isoleucyl-L-proline Esi+4.532	Phenanthrene-4,5-dicarboxylate
L-isoleucyl-L-proline Esi+6.23	2-Aminoacridone	PG(16:0/16:0)
(3Z,6Z,9Z)-dodecatrienol Esi+26.635	Indolylmethyl-desulfoglucosinolate Esi+3.195	Inosine
Indaconitine	2-Phenylethyl beta-D-glucopyranoside	Isoleucyl-Valine Esi+4.935
Ssioriside Esi+6.233	Phenanthrene-4,5-dicarboxylate	MG(0:0/16:0/0:0)
d-Dethiobiotin Esi+2.345	PG(16:0/16:0)	Mascaroside
Oxadixyl	Inosine	5-Methylcytidine
Sinapoylspermine	Isoleucyl-Valine Esi+4.935	Physovenine
2-Phenylethyl beta-D-glucopyranoside	MG(0:0/16:0/0:0)	L-isoleucyl-L-proline Esi+4.532 :1
24-Acetyl- 25-cinnamoylvulgaroside	Mascaroside	Aspergillic acid Esi+3.747
Norepinephrine sulfate	Physovenine	Stearamide Esi+30.519
Cyphenothrin	L-isoleucyl-L-proline Esi+4.532 :1	4-Dodecylphenol Esi+26.817
d-Dethiobiotin Esi+7.4339995	Aspergillic acid Esi+3.747	L,L-Cyclo(leucylprolyl) Esi+7.354
Ethyl 7-epi-12-hydroxyjasmonate glucoside	Stearamide Esi+30.519	Inosine Esi+1.9250001
L-isoleucyl-L-proline Esi+7.148	4-Dodecylphenol Esi+26.817	Asparaginyl-Proline
L-isoleucyl-L-proline Esi+6.7160006	L,L-Cyclo(leucylprolyl) Esi+7.354	Estra-1,3,5(10)-triene-3,6beta,17beta-triol triacetate
Terbucarb	Inosine Esi+1.9250001	Tiaprofenic acid
5-Hydroxyindoleacetylglycine	Asparaginyl-Proline	(3Z,6Z,9Z)-dodecatrienol Esi+26.625
Indolylmethyl-desulfoglucosinolate Esi+3.24	Estra-1,3,5(10)-triene-3,6beta,17beta-triol triacetate	alpha-D-Galactosyl-1,3-beta-D-galactosyl-1,4-N-acetyl-D-glucosamine
L,L-Cyclo(leucylprolyl) Esi+7.3599997	Tiaprofenic acid	Podecdysone B
Cyphenothrin Esi+4.62	(3Z,6Z,9Z)-dodecatrienol Esi+26.625	Methadone
Tiaprofenic acid	alpha-D-Galactosyl-1,3-beta-D-galactosyl-1,4-N-acetyl-D-glucosamine	Glutaminyl-Proline
Glucosyl (2E,6E,10x)-10,11-dihydroxy-2,6-farnesadienoate	Podecdysone B	(3a,5b,7a,12a)-24-[(carboxymethyl)amino]-1,12-dihydroxy-24-oxocholan-3-yl-b-D-Glucopyranosiduronic a
Glutamyl-proline	Methadone	Panogenin-3-o-alpha-L-rhamnopyranoside
alpha-D-Galactosyl-1,3-beta-D-galactosyl-1,4-N-acetyl-D-glucosamine	Glutaminyl-Proline	Glucosyl (2E,6E,10x)-10,11-dihydroxy-2,6-farnesadienoate Esi+8.549
N-tert-Butyloxycarbonyl-deacetyl-leupeptin	(3a,5b,7a,12a)-24-[(carboxymethyl)amino]-1,12-dihydroxy-24-oxocholan-3-yl-b-D-Glucopyranosiduronic a	L-isoleucyl-L-proline Esi+9.493
Cystathionine ketimine	Panogenin-3-o-alpha-L-rhamnopyranoside	Physovenine Esi+7.371
L-isoleucyl-L-proline Esi+9.174	Glucosyl (2E,6E,10x)-10,11-dihydroxy-2,6-farnesadienoate Esi+8.549	Butyl (S)-3-hydroxybutyrate [arabinosyl-(1-6)-glucoside] Esi+6.3040004
L,L-Cyclo(leucylprolyl) Esi+7.3669996	L-isoleucyl-L-proline Esi+9.493	Iriomoteolide 1a
Frutinone A	Physovenine Esi+7.371	Dulcin
(-)-Nopol	Butyl (S)-3-hydroxybutyrate [arabinosyl-(1-6)-glucoside] Esi+6.3040004	L-isoleucyl-L-proline Esi+7.139
Mabioside E	Iriomoteolide 1a	Capsicoside C3
Isoleucyl-Valine Esi+4.936	Dulcin	Mabioside E
Panogenin-3-o-alpha-L-rhamnopyranoside	L-isoleucyl-L-proline Esi+7.139	1,4'-Bipiperidine-1'-carboxylic acid
Nigakilactone B Esi+4.109	Capsicoside C3	Urdamycin B Esi+9.225999
Butyl (S)-3-hydroxybutyrate [arabinosyl-(1-6)-glucoside] Esi+6.308	Mabioside E	Acetyl tributyl citrate
2-Decylfuran Esi+22.259	1,4'-Bipiperidine-1'-carboxylic acid	3-Hydroxy-2-(4-methylbenzoyl)-4H-1-benzopyran-4-one
AFMK	Urdamycin B Esi+9.225999	5-Oxoavermectin ''1a'' aglycone
Azobenzene	Acetyl tributyl citrate	dihydrophaseic acid
(3a,5b,7a,12a)-24-[(carboxymethyl)amino]-1,12-dihydroxy-24-oxocholan-3-yl-b-D-Glucopyranosiduronic a	3-Hydroxy-2-(4-methylbenzoyl)-4H-1-benzopyran-4-one	O-Methylsomniferine
Thujone Esi+26.633999	L-isoleucyl-L-proline Esi+6.7190003	Taraxacolide 1-O-b-D-glucopyranoside
Melleolide K	5-Oxoavermectin ''1a'' aglycone	Melleolide K
5,7-Dihydroxy-3',4'-dimethoxy-8-(3-hydroxy-3-methylbutyl)-isoflavone 7-glucoside	dihydrophaseic acid	Isofebrifugine
1,4'-Bipiperidine-1'-carboxylic acid	Obliquine	1,4'-Bipiperidine-1'-carboxylic acid Esi+7.0540004
dihydrophaseic acid	O-Methylsomniferine	trans-Brassidic acid
Acetyl tributyl citrate	Taraxacolide 1-O-b-D-glucopyranoside	Frutinone A
Physovenine	Melleolide K	2-Pentadecylfuran Esi+30.287
3-Hydroxy-2-(4-methylbenzoyl)-4H-1-benzopyran-4-one	Isofebrifugine	Lithocholate 3-O-glucuronide Esi+7.471
Oxadixyl Esi+3.7920003	1,4'-Bipiperidine-1'-carboxylic acid Esi+7.0540004	d-Dethiobiotin Esi+5.51
Aspergillic acid Esi+3.759	trans-Brassidic acid	Estra-1,3,5(10),16-tetraen-3-ol benzoate
alpha-Eudesmol Esi+28.682001	Frutinone A	Oxidized Latia luciferin
alpha,alpha'-diethyl-3,4,3',4'-stilbenetetraol Esi+1.952	2-Pentadecylfuran Esi+30.287	6-sulfatoxymelatonin
Psicofuranine	Lithocholate 3-O-glucuronide Esi+7.471	Leucyl-leucine
Urdamycin B Esi+9.222	d-Dethiobiotin Esi+5.51	Sorbitan oleate
6-sulfatoxymelatonin	Estra-1,3,5(10),16-tetraen-3-ol benzoate	L-isoleucyl-L-proline Esi+9.176
Ketotifen	Oxidized Latia luciferin	L-isoleucyl-L-proline Esi+9.493 :1
3-Hydroxy-2-(4-methylbenzoyl)-4H-1-benzopyran-4-one Esi+6.7650003	6-sulfatoxymelatonin	2-Decylfuran
Estra-1,3,5(10),16-tetraen-3-ol benzoate	Leucyl-leucine	Docosanamide
L-isoleucyl-L-proline Esi+9.488	Sorbitan oleate	Hydrogenobyrinate a,c diamide
Podecdysone B	Asparaginyl-Lysine	Butyl (S)-3-hydroxybutyrate [arabinosyl-(1-6)-glucoside] Esi+5.5019994
Leucyl-leucine	L-isoleucyl-L-proline Esi+9.176	11-Deoxylandomycinone
Physovenine Esi+7.3669996	L-isoleucyl-L-proline Esi+9.493 :1	Leucyl-leucine Esi+6.4690003
trans-Brassidic acid	2-Decylfuran	Dodemorph Esi+28.938997
Histidylproline diketopiperazine	Docosanamide	Laudanine
Dehydrofalcarinol	Hydrogenobyrinate a,c diamide	Polygalacin D
Laudanine	Butyl (S)-3-hydroxybutyrate [arabinosyl-(1-6)-glucoside] Esi+5.5019994	Azobenzene
Obliquine	11-Deoxylandomycinone	N1,N5,N10-Tris-trans-p-coumaroylspermine
Oxaloglutarate	Leucyl-leucine Esi+6.4690003	2-Decylfuran Esi+28.686998
Anhydrolycorinone	Dodemorph Esi+28.938997	Leucyl-leucine Esi+5.493
Norepinephrine sulfate Esi+3.2920003	Laudanine	Histidylproline diketopiperazine
Glutaminyl-Proline Esi+4.242	Azobenzene	5-Oxoavermectin ''2b'' aglycone
9,10-Dihydrokadsurenone	N1,N5,N10-Tris-trans-p-coumaroylspermine	Asparaginyl-Proline Esi+9.815
Leucyl-leucine Esi+6.481	2-Decylfuran Esi+28.686998	Phenanthrene-4,5-dicarboxylate Esi+4.618
L-isoleucyl-L-proline Esi+9.489	Leucyl-leucine Esi+5.493	Tentoxin
(3E,7E)-4,8,12-Trimethyl-1,3,7,11-tridecatetraene	Histidylproline diketopiperazine	Ethyl 7-epi-12-hydroxyjasmonate glucoside
Oxidized Latia luciferin	5-Oxoavermectin ''2b'' aglycone	Latanoprost
Dehydrofalcarinol Esi+1.896	Asparaginyl-Proline Esi+9.815	Isoleucyl-Threonine
Taraxacolide 1-O-b-D-glucopyranoside	Phenanthrene-4,5-dicarboxylate Esi+4.618	Bisibuthiamine
Oxadiazon	Tentoxin	Thiamine monophosphate
5-Oxoavermectin ''1a'' aglycone	Latanoprost	Butroxydim
Ptaquiloside	4-(3,5-Diphenylcyclohexyl)phenol	alpha,alpha'-diethyl-3,4,3',4'-stilbenetetraol Esi+32.773
Estra-1,3,5(10)-triene-3,6beta,17beta-triol triacetate	Isoleucyl-Threonine	Ketotifen
Threoninyl-Tyrosine	Bisibuthiamine	alpha,alpha'-diethyl-3,4,3',4'-stilbenetetraol Esi+30.433
N1,N5,N10-Tris-trans-p-coumaroylspermine	Thiamine monophosphate	6alpha-Fluoropregn-4-ene-3,11,20-trione
Cystathionine ketimine Esi+3.3060002	Butroxydim	Oxidized Latia luciferin Esi+26.625
Latanoprost	alpha,alpha'-diethyl-3,4,3',4'-stilbenetetraol Esi+32.773	(3E,7E)-4,8,12-Trimethyl-1,3,7,11-tridecatetraene
5-Oxoavermectin ''2b'' aglycone	Ketotifen	Phenanthrene-4,5-dicarboxylate Esi+4.6160007
Acremoauxin A	alpha,alpha'-diethyl-3,4,3',4'-stilbenetetraol Esi+30.433	Stearamide Esi+31.371
Leucyl-leucine Esi+5.505	6alpha-Fluoropregn-4-ene-3,11,20-trione	Dehydrocycloguanandin
Thalassemine	Oxidized Latia luciferin Esi+26.625	Sulfoglycolithocholate
Demethoxycurcumin	(3E,7E)-4,8,12-Trimethyl-1,3,7,11-tridecatetraene	Isoleucyl-Phenylalanine Esi+33.278
Bisibuthiamine	Phenanthrene-4,5-dicarboxylate Esi+4.6160007	1-Methoxypyrene
Docosanamide	(3a,5b,7a,12a)-24-[(carboxymethyl)amino]-1,12-dihydroxy-24-oxocholan-3-yl-b-D-Glucopyranosiduronic a Esi+8.426	8-Acetoxy-4'-methoxypinoresinol 4-glucoside
Isoleucyl-Phenylalanine Esi+33.288	Stearamide Esi+31.371	8-Azaadenosine
26-Glucosyl-1,3,11,22-tetrahydroxyergosta-5,24-dien-26-oate	Dehydrocycloguanandin	1-Octen-3-ol-3-o-beta-D-xylopyranosyl(1-6)-beta-D-glucopyranoside Esi+7.973
Drotaverine	Sulfoglycolithocholate	Rosoxacin
Dehydrocycloguanandin	Isoleucyl-Phenylalanine Esi+33.278	Lopinavir
isopimara-7,15-dienol	MG(18:0/0:0/0:0)	(all-E)-6'-Apo-y-caroten-6'-al
(+)-12-(2-Cyclopenten-1-yl)-2-dodecanone	Nα-Acetyl-L-arginine	Acremoauxin A
Tentoxin	1-Methoxypyrene	b-D-Glucopyranosiduronic acid, (3a,5b)-24-[(carboxymethyl)amino]-24-oxocholan-3-yl
Tyrosyl-Valine	8-Acetoxy-4'-methoxypinoresinol 4-glucoside	Di-n-heptyl phthalate
Demethoxycurcumin Esi+5.646	8-Azaadenosine	Erinacine D
1-Methoxypyrene	1-Octen-3-ol-3-o-beta-D-xylopyranosyl(1-6)-beta-D-glucopyranoside Esi+7.973	Dehydrocycloguanandin Esi+7.73
3-Hydroxy-2-(4-methylbenzoyl)-4H-1-benzopyran-4-one Esi+5.88	Rosoxacin	Marchantin A
Dehydrocycloguanandin Esi+7.736	Biotin	Cinncassiol D2 glucoside
(all-E)-6'-Apo-y-caroten-6'-al	Lopinavir	1α-hydroxy-24,25,26,27-tetranorvitamin D3 23-carboxylic acid / calcitroic acid
Tridemorph	(all-E)-6'-Apo-y-caroten-6'-al	9alpha-Fluoro-11beta,17alpha,21-trihydroxy-6alpha-methylpregna-1,4-diene-3,20-dione
Polhovolide	Acremoauxin A	isopimara-7,15-dienol
b-D-Glucopyranosiduronic acid, (3a,5b)-24-[(carboxymethyl)amino]-24-oxocholan-3-yl	b-D-Glucopyranosiduronic acid, (3a,5b)-24-[(carboxymethyl)amino]-24-oxocholan-3-yl	5'-Dehydroadenosine
Sorbitan oleate	Di-n-heptyl phthalate	Glimepiride
9,10-Epoxy-18-hydroxystearate	Erinacine D	Morphiceptin
1-Propenyl propyl disulfide	Dehydrocycloguanandin Esi+7.73	9-Fluoro-11beta,17,21-trihydroxy-2alpha-methylpregn-4-ene-3,20-dione 21-acetate
PG(16:0/16:0)	Marchantin A	N2-(D-1-Carboxyethyl)-L-lysine
MG(0:0/16:0/0:0)	1α-hydroxy-24,25,26,27-tetranorvitamin D3 23-carboxylic acid / calcitroic acid	5'-Dehydroadenosine Esi+1.775
9-Fluoro-11beta,17,21-trihydroxy-2alpha-methylpregn-4-ene-3,20-dione 21-acetate	9alpha-Fluoro-11beta,17alpha,21-trihydroxy-6alpha-methylpregna-1,4-diene-3,20-dione	Lomefloxacin
Tridemorph Esi+32.051	isopimara-7,15-dienol	Domesticine
Marchantin A	5'-Dehydroadenosine	26-Glucosyl-1,3,11,22-tetrahydroxyergosta-5,24-dien-26-oate
Di-n-heptyl phthalate	Glimepiride	T-2 Toxin
isopimara-7,15-dienol Esi+27.572	Morphiceptin	Citronellyl beta-sophoroside
Biotripyrrin-b	9-Fluoro-11beta,17,21-trihydroxy-2alpha-methylpregn-4-ene-3,20-dione 21-acetate	Oxadiazon
PC(18:3(6Z,9Z,12Z)/20:5(5Z,8Z,11Z,14Z,17Z))	Terazosin	Isoleucyl-Tyrosine
Butroxydim	N2-(D-1-Carboxyethyl)-L-lysine	Coproporphyrin I
Erinacine D	5'-Dehydroadenosine Esi+1.775	Pefloxacine
Prolyl-Lysine	Lomefloxacin	(S)-ATPA Esi+3.413
Oxadiazon Esi+5.279	Domesticine	Butroxydim Esi+27.195002
Citronellyl beta-sophoroside	26-Glucosyl-1,3,11,22-tetrahydroxyergosta-5,24-dien-26-oate	Glimepiride Esi+8.766
8-Azaadenosine	T-2 Toxin	Gentiobiosyl 2-methyl-6-oxo-2E,4E-heptadienoate
Bikhaconitine Esi+6.348	Licoricesaponin E2	Palmitoyl Ethanolamide
Demethoxycurcumin Esi+5.689	Citronellyl beta-sophoroside	Isofebrifugine Esi+6.059
Morphiceptin	Oxadiazon	Tridemorph
6-sulfatoxymelatonin Esi+7.943	Ginsenoside F5	Bikhaconitine Esi+6.3520007
Butalbital	Isoleucyl-Tyrosine	7-(4-Hydroxy-3-methoxyphenyl)-5-methoxy-1-phenyl-3-heptanone
Gentiobiosyl 2-methyl-6-oxo-2E,4E-heptadienoate	Coproporphyrin I	Tentoxin Esi+7.572
alpha,alpha'-diethyl-3,4,3',4'-stilbenetetraol Esi+32.769	PE(18:1(11Z)/22:2(13Z,16Z))	Isoleucyl-Threonine Esi+3.544
Morphiceptin Esi+6.216	Pefloxacine	Melengestrol acetate
Ginsenoside F5	(S)-ATPA Esi+3.413	3-Hydroxy-2-(4-methylbenzoyl)-4H-1-benzopyran-4-one Esi+6.32
Methyl acetyl ricinoleate	(S)-Multifidol 2-[apiosyl-(1-6)-glucoside]	6-sulfatoxymelatonin Esi+7.944
gamma-Glutamyl-S-methylcysteine sulfoxide	Butroxydim Esi+27.195002	3,4,3',4'-Tetrahydrospirilloxanthin
8-Acetoxy-4'-methoxypinoresinol 4-glucoside	Glimepiride Esi+8.766	isopimara-7,15-dienol Esi+27.703001
Melengestrol acetate	Gentiobiosyl 2-methyl-6-oxo-2E,4E-heptadienoate	Pimelea factor P2
3-Hydroxy-2-(4-methylbenzoyl)-4H-1-benzopyran-4-one Esi+6.331	Palmitoyl Ethanolamide	Jubanine B Esi+6.638
L-isoleucyl-L-proline Esi+7.584	Isofebrifugine Esi+6.059	Methionyl-Proline
Norbinaltorphimine	Tridemorph	Isofebrifugine Esi+9.493
Butroxydim Esi+27.306	Bikhaconitine Esi+6.3520007	DG(15:0/22:4(7Z,10Z,13Z,16Z)/0:0)
Ipecac (Emetamine)	7-(4-Hydroxy-3-methoxyphenyl)-5-methoxy-1-phenyl-3-heptanone	Isofebrifugine Esi+9.493 :1
T-2 Toxin	2,3-Dehydro-UWM6	Norbinaltorphimine
11-Methoxy-vinorine	Tentoxin Esi+7.572	Ptaquiloside
2-Phenylethyl beta-D-glucopyranoside Esi+4.378	Melengestrol acetate	Acremoauxin A Esi+4.447
gamma-Glutamyl-S-methylcysteine sulfoxide Esi+6.322	3-Hydroxy-2-(4-methylbenzoyl)-4H-1-benzopyran-4-one Esi+6.32	8-(1,1-Dimethylallyl)-3-methylgalangin
Momordol	6-sulfatoxymelatonin Esi+7.944	24-Acetyl- 25-cinnamoylvulgaroside Esi+8.858001
Methionyl-Proline	isopimara-7,15-dienol Esi+27.703001	alpha,alpha'-diethyl-3,4,3',4'-stilbenetetraol Esi+24.488
2,2',5-Trichloro-4-hydroxybiphenyl	Rhodojaponin IV	Militarinone A
Filicin	Jubanine B Esi+6.638	CI Basic red 9
Hydrocortisone caproate Esi+7.3509994	Leukotriene E3	OA-6129 D
Paraoxon	Methionyl-Proline	Tebufenozide
Glycocholic acid	Isofebrifugine Esi+9.493	Caffeoylcycloartenol
Rehmaionoside B	Isofebrifugine Esi+9.493 :1	Queuosine
Hebevinoside XIII	Norbinaltorphimine	Butroxydim Esi+27.535997
Norbinaltorphimine Esi+5.187	Ptaquiloside	Malaoxon
Ohioensin-A	Acremoauxin A Esi+4.447	Isofebrifugine Esi+9.493 :2
Caffeoylcycloartenol	8-(1,1-Dimethylallyl)-3-methylgalangin	trans-p-Menthane-1,7,8-triol 8-glucoside Esi+8.072999
Malaoxon	24-Acetyl- 25-cinnamoylvulgaroside Esi+8.858001	Tridemorph Esi+31.673998
Tebufenozide	alpha,alpha'-diethyl-3,4,3',4'-stilbenetetraol Esi+24.488	Methionyl-Proline Esi+7.07
2,2',5-Trichloro-4-hydroxybiphenyl Esi+41.574	PC(18:3(6Z,9Z,12Z)/20:5(5Z,8Z,11Z,14Z,17Z))	Triphenylene Esi+5.853
trans-p-Menthane-1,7,8-triol 8-glucoside	Militarinone A	Rehmaionoside B
PG(16:0/16:0) Esi+37.446	CI Basic red 9	Catalposide
trans-p-Menthane-1,7,8-triol 8-glucoside Esi+8.069	Tebufenozide	Cyclochlorotine
Linustatin	Caffeoylcycloartenol	Hydrogenobyrinate a,c diamide Esi+5.947
Avermectin B2b aglycone	trans-p-Menthane-1,7,8-triol 8-glucoside	Sophoranone
Pteroic acid	Butroxydim Esi+27.535997	Karpoxanthin
Stachyoside A	Malaoxon	Stachyoside A
Spirilloxanthin	Isofebrifugine Esi+9.493 :2	Se-Methylselenomethionine
Bifenazate	trans-p-Menthane-1,7,8-triol 8-glucoside Esi+8.072999	Glucosyl (2E,6E,10x)-10,11-dihydroxy-2,6-farnesadienoate Esi+8.549 :1
L-isoleucyl-L-proline Esi+9.488999	Ethyl aconitate	PG(16:0/16:0) Esi+37.423
5'-Phosphoribosylglycinamide (GAR) Esi+7.734	Tridemorph Esi+31.673998	Angiotensin (1-7)
Podecdysone B Esi+25.616001	Methionyl-Proline Esi+7.07	Phenanthrene-4,5-dicarboxylate Esi+4.2340007
Tokoronin	Triphenylene Esi+5.853	(3x,5x,10x)-9,10-Didehydroisohumbertiol O-[rhamnopyranosyl-(1-4)-rhamnopyranosyl-(1-2)-[(E)-feruloyl-(-4)-rhamnosyl-(1-6)]-glucoside]
Queuosine	Rehmaionoside B	N-Hexadecanoylpyrrolidine
Diallyl Sulfide	Catalposide	Crenatine A
Marimastat	16alpha-Hydroxycorticosterone	BL II
Phenanthrene-4,5-dicarboxylate Esi+4.614	Cyclochlorotine	Ptaquiloside Esi+8.357
L,L-Cyclo(leucylprolyl) Esi+7.017	Hydrogenobyrinate a,c diamide Esi+5.947	Citranaxanthin
Rilmenidine	Bis(glutathionyl)spermine disulfide	Nirvanol
Cyphenothrin Esi+4.508	a-N-Acetylneuraminyl-2,6-b-D-galactosyl-1,4-N-acetyl-b-D-glucosamine	LysoPE(0:0/22:2(13Z,16Z))
Euphornin	Se-Methylselenomethionine	Rubratoxin B
Phenbenzamine	1,2,3,4-Tetrahydro-b-carboline-1,3-dicarboxylic acid
gamma2-Solamarine	gamma2-Solamarine
Demethoxycurcumin Esi+5.867	Glucosyl (2E,6E,10x)-10,11-dihydroxy-2,6-farnesadienoate Esi+8.549 :1
Lopinavir	PG(16:0/16:0) Esi+37.423
Sophoranol	Angiotensin (1-7)
Triphenylene Esi+6.207	Phenanthrene-4,5-dicarboxylate Esi+4.2340007
GW1843	Oryzanol C
Isoleucyl-Phenylalanine Esi+7.502	(3x,5x,10x)-9,10-Didehydroisohumbertiol O-[rhamnopyranosyl-(1-4)-rhamnopyranosyl-(1-2)-[(E)-feruloyl-(-4)-rhamnosyl-(1-6)]-glucoside]
gamma2-Solamarine Esi+8.272
1α-hydroxy-24,25,26,27-tetranorvitamin D3 23-carboxylic acid / calcitroic acid
Pilocarpidine Esi+3.408
Vinblastine
*Case: KNO3 (nitrate) treated group
*H. parainfluenzae: Merged data for 3 replicate samples of Haemophilus parainfluenzae (matching score>90)
*S. australis: Merged data for 3 replicate samples of Streptococcus australis (matching score>90)
*S. sanguinis: Merged data for 3 replicate samples of Streptococcus sanguinis (matching score>90)
