# Supplementary material for: Exploring Competitive Relationship Between Haemophilus parainfluenzae and Mitis Streptococci via Co-Culture-Based Molecular Diagnosis and Metabolomic Assay
Source: Microorganisms. 2025 Jan 26;13(2):279. doi: 10.3390/microorganisms13020279 (PMC11857835; doi:10.3390/microorganisms13020279)
Supplement: Supplementary file 1 [file microorganisms-13-00279-s001.zip › Supplementary Table S5.xlsx]

## Sheet: SET1_NC
Supplementary Table S5. Shared-metabolites screening data for inter-sampling points
Compounds	Factors*	Patterns*	[1] avg : Normalized (log2 FC)	[4] avg : Normalized (log2 FC)	[10] avg : Normalized (log2 FC)	FC (abs) ([1] vs [4]) : Normalized	Regulation ([1] vs [4]) : Normalized	FC (abs) ([4] vs [10]) : Normalized	Regulation ([4] vs [10]) : Normalized	FC (abs) ([1] vs [10]) : Normalized	Regulation ([1] vs [10]) : Normalized	Reference
trans-Brassidic acid	pH regulation	2	0.858732	-0.0776957	-0.781036	1.91378	up	1.62827	up	3.11616	up	https://www.mdpi.com/1422-0067/25/16/9039
Traumatic Acid		4	-0.309926	-0.453794	0.76372	1.10486	up	2.32546	down	2.10475	down	https://authors.library.caltech.edu/records/j70bj-psk87
isopimara-7,15-dienol Esi+27.563002			1.00738	-0.988698	-0.0186808	3.98914	up	1.95886	down	2.03646	up	https://pubmed.ncbi.nlm.nih.gov/15911762/
(+)-12-(2-Cyclopenten-1-yl)-2-dodecanone			1.01965	-0.930095	-0.089548	3.86306	up	1.79073	down	2.15725	up	https://www.sciencedirect.com/science/article/pii/S014663802030214X
2-Decylfuran			0.872034	-0.8007	-0.0713214	3.18818	up	1.65793	down	1.923	up	https://www.frontiersin.org/journals/public-health/articles/10.3389/fpubh.2022.962510/full
Stachyoside A	Antibacterial effect	1	-0.483592	-0.306253	0.789848	1.1308	down	2.13776	down	2.41737	down	https://pubmed.ncbi.nlm.nih.gov/25245513/
Iriomoteolide 1a		3	0.0775188	0.835868	-0.913392	1.69155	down	3.36186	up	1.98744	up	https://www.mdpi.com/1660-3397/20/10/587
2-Decylfuran Esi+22.249		4	0.92416	-0.840128	-0.0840291	3.39706	up	1.68892	down	2.01138	up	https://www.frontiersin.org/journals/public-health/articles/10.3389/fpubh.2022.962510/full
Stigmatellin Y			1.31732	-2.17588	0.858563	11.2606	up	8.19332	down	1.37436	up	https://pubmed.ncbi.nlm.nih.gov/28389154/
isopimara-7,15-dienol Esi+27.563002			1.00738	-0.988698	-0.0186808	3.98914	up	1.95886	down	2.03646	up	https://www.mdpi.com/1420-3049/25/18/4250
(3E,7E)-4,8,12-Trimethyl-1,3,7,11-tridecatetraene			0.959336	-0.805574	-0.153764	3.39853	up	1.57114	down	2.1631	up	https://www.mdpi.com/1420-3049/24/13/2471
4-Dodecylphenol			0.97504	-0.733491	-0.241546	3.26828	up	1.40634	down	2.32396	up	https://www.mdpi.com/1420-3049/28/3/1114
Santene			0.990806	-0.706044	-0.284768	3.24192	up	1.33911	down	2.42095	up	https://www.frontiersin.org/journals/microbiology/articles/10.3389/fmicb.2018.01639/full
(-)-Nopol			0.864208	-0.815788	-0.0484258	3.20427	up	1.70215	down	1.88248	up	https://www.frontiersin.org/journals/chemistry/articles/10.3389/fchem.2021.757584/full
(3Z,6Z,9Z)-dodecatrienol			0.805932	-0.833046	0.0271096	3.11445	up	1.81523	down	1.71573	up	https://www.scielo.br/j/jbchs/a/yYpsj5PCXxY4Jd3FsBLBMkS/ https://pubmed.ncbi.nlm.nih.gov/16146629/
Ptaquiloside			0.628972	-0.497201	-0.131774	2.18279	up	1.28826	down	1.69437	up	https://www.mdpi.com/1420-3049/27/19/6662
Jubanine B			-0.1831	-0.440442	0.623548	1.19527	up	2.09071	down	1.74914	down	https://pubs.rsc.org/en/content/articlelanding/1989/np/np9890600503/unauth
3,4,3',4'-Tetrahydrospirilloxanthin			0.766376	-1.13687	0.370496	3.74053	up	2.8429	down	1.31574	up	https://www.mdpi.com/1420-3049/27/4/1149
Dodemorph			0.680564	-0.580889	-0.0996778	2.39737	up	1.39591	down	1.71742	up	https://onlinelibrary.wiley.com/doi/full/10.1111/jfpp.15706
Palmitoyl Ethanolamide	Lipid pathway	1	-0.847159	0.106426	0.740737	1.93668	down	1.5522	down	3.0061	down	https://www.mdpi.com/1422-0067/22/10/5305
Leukotriene E3			-0.373993	-0.354784	0.728778	1.0134	down	2.11926	down	2.14767	down	https://www.taylorfrancis.com/chapters/edit/10.1201/9780203712665-14/biochemistry-leukotrienes-pierre-borgeat
trans-Brassidic acid		2	0.858732	-0.0776957	-0.781036	1.91378	up	1.62827	up	3.11616	up	https://www.sciencedirect.com/science/article/pii/S1878818118304900
Iriomoteolide 1a		3	0.0775188	0.835868	-0.913392	1.69155	down	3.36186	up	1.98744	up	https://pubmed.ncbi.nlm.nih.gov/36286411/
2-Pentadecylfuran Esi+30.298998		4	1.05546	-1.08419	0.0287211	4.40656	up	2.16281	down	2.03742	up	https://bmcpharmacoltoxicol.biomedcentral.com/articles/10.1186/s40360-023-00730-6
Stearamide			1.03246	-1.08273	0.0502816	4.33246	up	2.19316	down	1.97544	up	https://www.mdpi.com/2075-4426/12/11/1838
(13S)-Isotuberculosinol			1.04318	-1.02745	-0.0157319	4.2007	up	2.01631	down	2.08336	up	https://pmc.ncbi.nlm.nih.gov/articles/PMC3733278/
Palmitic amide			0.829737	-0.863518	0.0337722	3.23385	up	1.86256	down	1.73624	up	https://www.frontiersin.org/journals/medicine/articles/10.3389/fmed.2022.814839/full
(±)-(Z)-2-(5-Tetradecenyl)cyclobutanone Esi+28.679996			0.87037	-0.797827	-0.0725475	3.17817	up	1.65322	down	1.92241	up	https://pubs.rsc.org/en/content/articlelanding/2019/qo/c9qo00625g
(3Z,6Z,9Z)-dodecatrienol			0.805932	-0.833046	0.0271096	3.11445	up	1.81523	down	1.71573	up	https://www.mdpi.com/1420-3049/29/5/1125
(E,E,E)-N-(2-Methylpropyl)hexadeca-2,6,8-trien-10-ynamide			1.07928	-1.15802	0.0787423	4.71515	up	2.35669	down	2.00075	up	http://chemistry.dnu.dp.ua/article/view/305125 https://pubmed.ncbi.nlm.nih.gov/16146629/
*Factors: Three potential factors that could affect the competition between bacteria
*Patterns: Fold change of metabolites in cultivation time (Showing Supplementary Figure S4.)

## Sheet: SET1_Case
Supplementary Table S5. Shared-metabolites screening data for inter-sampling points
Compounds	Factors*	Patterns*	[1] avg : Normalized (log2 FC)	[4] avg : Normalized (log2 FC)	[10] avg : Normalized (log2 FC)	FC (abs) ([1] vs [4]) : Normalized	Regulation ([1] vs [4]) : Normalized	FC (abs) ([4] vs [10]) : Normalized	Regulation ([4] vs [10]) : Normalized	FC (abs) ([1] vs [10]) : Normalized	Regulation ([1] vs [10]) : Normalized	Reference
Glutamyl-proline	pH regulation	1	-0.583179	0.0291161	0.554055	1.52869	down	1.43887	down	2.19959	down	https://pubmed.ncbi.nlm.nih.gov/22924898/
3-(3'-Methylthio)propylmalic acid		2	1.15245	0.576126	-1.72858	1.49105	up	4.94067	up	7.36676	up	https://hmdb.ca/metabolites/HMDB0304106
Benzaldehyde Esi+3.2210002		3	-0.83143	0.958735	-0.127305	3.45854	down	2.1229	up	1.62916	down	https://www.mdpi.com/2079-7737/11/11/1590
trans-Brassidic acid			-0.0681447	0.75172	-0.683578	1.76524	down	2.70438	up	1.53202	up	https://www.mdpi.com/1422-0067/25/16/9039
(+)-12-(2-Cyclopenten-1-yl)-2-dodecanone		4	0.521903	-1.2729	0.750999	3.46969	up	4.06682	down	1.1721	down	https://www.sciencedirect.com/science/article/pii/S014663802030214X
isopimara-7,15-dienol			0.542748	-1.24313	0.700388	3.44829	up	3.84643	down	1.11546	down	https://pubmed.ncbi.nlm.nih.gov/15911762/
2-Decylfuran Esi+22.255001			0.43735	-1.30688	0.869535	3.35016	up	4.52029	down	1.34927	down	https://www.frontiersin.org/journals/public-health/articles/10.3389/fpubh.2022.962510/full
Nummularine F	Antibacterial effect	1	-1.78126	0.831683	0.94958	6.11751	down	1.08515	down	6.63842	down	https://www.mdpi.com/2072-6651/16/11/489
Stachyoside A			-1.71307	0.795552	0.917515	5.69075	down	1.08821	down	6.19275	down	https://www.mdpi.com/2223-7747/10/12/2710
Rehmaionoside B			-1.6595	0.814658	0.844835	5.55641	down	1.02114	down	5.67386	down	https://pubmed.ncbi.nlm.nih.gov/32458564/
11-Deoxylandomycinone			-1.76736	0.834726	0.93263	6.07163	down	1.07022	down	6.49796	down	https://www.nature.com/articles/ja2010121
Cyclochlorotine			-1.6718	0.807843	0.863956	5.57759	down	1.03966	down	5.7988	down	https://www.mdpi.com/1420-3049/28/3/1068
Quercetagetin		2	0.808586	0.73438	-1.54296	1.05278	up	4.84785	up	5.10373	up	https://www.mdpi.com/1420-3049/23/10/2579
3-(3'-Methylthio)propylmalic acid			1.15245	0.576126	-1.72858	1.49105	up	4.94067	up	7.36676	up	https://pubmed.ncbi.nlm.nih.gov/34822431/
Propyl 1-(propylsulfinyl)propyl disulfide			1.08941	0.557524	-1.64693	1.44582	up	4.60901	up	6.66379	up	https://www.mdpi.com/2076-2607/9/4/839
Iriomoteolide 1a		3	-0.528787	0.64595	-0.117165	2.25752	down	1.69715	up	1.33018	down	https://www.mdpi.com/1660-3397/20/10/587
Obliquine			-1.74284	0.929952	0.812892	6.37664	down	1.08452	up	5.87968	down	https://pubs.rsc.org/en/content/articlelanding/2023/cb/d3cb00127j
Graecunin E			-1.76076	0.887404	0.873353	6.26867	down	1.00979	up	6.20791	down	https://www.msk.or.kr/mskfile/KJM/03_%5B214-221%5DKJM20-0063.pdf
Rhodomycin D			-1.71561	0.857871	0.857737	5.95243	down	1.00009	up	5.95188	down	https://pubs.rsc.org/en/content/articlelanding/2023/cb/d3cb00127j
Benzaldehyde Esi+3.2210002			-0.83143	0.958735	-0.127305	3.45854	down	2.1229	up	1.62916	down	https://www.mdpi.com/1420-3049/26/18/5570
Rifamycin W Esi+8.408			-0.137158	0.628571	-0.491415	1.70023	down	2.17345	up	1.27833	up	https://molbio.princeton.edu/publications/rifamycin-antibiotics-and-mechanisms-their-failure
Yayoisaponin C			-0.574658	0.466727	0.10794	2.0582	down	1.28235	up	1.60503	down	https://www.mdpi.com/1424-8247/17/3/292
Chikusetsusaponin VI			0.722267	0.723646	-1.44592	1.00096	down	4.49887	up	4.49457	up	https://rcastoragev2.blob.core.windows.net/b254d5ee23ce0de8a95298b8de4026e3/PMC9476776.pdf
Tentoxin		4	0.790074	-1.6441	0.854025	5.40455	up	5.6495	down	1.04532	down	https://journals.innovareacademics.in/index.php/ijpps/article/view/36317
Stigmatellin Y			1.19462	-2.22481	1.03019	10.6992	up	9.5467	down	1.12073	up	https://pubmed.ncbi.nlm.nih.gov/28389154/
Nonate			1.18844	-2.2287	1.04026	10.6822	up	9.63954	down	1.10817	up	https://www.sciencedirect.com/science/article/pii/S1744165X04000721
(3E,7E)-4,8,12-Trimethyl-1,3,7,11-tridecatetraene			0.950632	-2.03547	1.08484	7.9233	up	8.69573	down	1.09749	down	https://www.mdpi.com/1420-3049/24/13/2471
Piperidine			1.04603	-1.89165	0.845626	7.66179	up	6.66812	down	1.14902	up	https://academicjournals.org/journal/AJPP/article-full-text-pdf/495DD5E55043.pdf
Thalassemine			0.81021	-1.70327	0.893055	5.70994	up	6.04743	down	1.0591	down	https://www.mdpi.com/2073-8994/13/5/889
isopimara-7,15-dienol			0.542748	-1.24313	0.700388	3.44829	up	3.84643	down	1.11546	down	https://www.mdpi.com/1420-3049/25/18/4250
2-Decylfuran Esi+22.255001			0.43735	-1.30688	0.869535	3.35016	up	4.52029	down	1.34927	down	https://www.frontiersin.org/journals/public-health/articles/10.3389/fpubh.2022.962510/full
Avermectin B2b			0.880936	-1.78182	0.900883	6.33242	up	6.42058	down	1.01392	down	https://www.mdpi.com/2218-1989/14/7/374
Dodemorph			0.703665	-1.13401	0.430341	3.57433	up	2.95744	down	1.20859	up	https://onlinelibrary.wiley.com/doi/full/10.1111/jfpp.15706
3,4,3',4'-Tetrahydrospirilloxanthin			1.09352	-2.21432	1.1208	9.90288	up	10.0919	down	1.01908	down	https://www.mdpi.com/1420-3049/27/4/1149
(-)-Nopol			0.518293	-1.12008	0.601787	3.11315	up	3.29864	down	1.05958	down	https://www.frontiersin.org/journals/chemistry/articles/10.3389/fchem.2021.757584/full
Santene			0.45051	-1.16802	0.717516	3.07063	up	3.69491	down	1.20331	down	https://www.frontiersin.org/journals/microbiology/articles/10.3389/fmicb.2018.01639/full
alpha-Eudesmol			0.499499	-1.10963	0.610131	3.05069	up	3.29383	down	1.0797	down	https://www.mdpi.com/1424-8247/15/8/967
Methyl (7Z,9Z,9'Z)-6'-apo-y-caroten-6'-oate			-0.117356	-0.830374	0.947727	1.63923	up	3.42974	down	2.09229	down	https://www.fimek.edu.rs/downloads/casopisi/jatem/issue/v5_1/2._Hirko_and_Getu_2022_5(1)_687-696.pdf
(3Z,6Z,9Z)-dodecatrienol			0.559323	-1.14526	0.585927	3.25934	up	3.32	down	1.01861	down	https://www.scielo.br/j/jbchs/a/yYpsj5PCXxY4Jd3FsBLBMkS/ https://pubmed.ncbi.nlm.nih.gov/16146629/
Lasiodine A			0.482984	-0.669853	0.186873	2.22351	up	1.81092	down	1.22783	up	https://pubs.rsc.org/en/content/articlehtml/2024/np/d3np00041a
d-Dethiobiotin	Lipid pathway	1	-0.514271	-0.222074	0.736344	1.2245	down	1.94318	down	2.37943	down	https://hmdb.ca/metabolites/HMDB0003581
Sulfoglycolithocholate			-1.72745	0.835543	0.891904	5.90931	down	1.03984	down	6.14474	down	https://hmdb.ca/metabolites/HMDB0062801
3-(3'-Methylthio)propylmalic acid		2	1.15245	0.576126	-1.72858	1.49105	up	4.94067	up	7.36676	up	https://hmdb.ca/metabolites/HMDB0304106
Propyl 1-(propylsulfinyl)propyl disulfide			1.08941	0.557524	-1.64693	1.44582	up	4.60901	up	6.66379	up	https://hmdb.ca/metabolites/HMDB0033071
Leukotriene E3 Esi+6.654		3	-1.67403	0.843495	0.830533	5.72598	down	1.00903	up	5.67476	down	https://www.taylorfrancis.com/chapters/edit/10.1201/9780203712665-14/biochemistry-leukotrienes-pierre-borgeat
Stearoylethanolamide			-0.334232	1.08934	-0.755111	2.68249	down	3.59117	up	1.33874	up	https://nutritionandmetabolism.biomedcentral.com/articles/10.1186/1743-7075-7-49
Iriomoteolide 1a			-0.528787	0.64595	-0.117165	2.25752	down	1.69715	up	1.33018	down	https://pubmed.ncbi.nlm.nih.gov/36286411/
trans-Brassidic acid			-0.0681447	0.75172	-0.683578	1.76524	down	2.70438	up	1.53202	up	https://www.sciencedirect.com/science/article/pii/S1878818118304900
PIP(16:1(9Z)/18:0)			-0.0291312	0.520161	-0.491024	1.46337	down	2.01557	up	1.37735	up	https://www.mdpi.com/1422-0067/21/21/8342
Palmitoyl Ethanolamide			0.00100972	0.848951	-0.849956	1.79993	down	3.24655	up	1.80371	up	https://www.mdpi.com/1422-0067/22/10/5305
Docosanamide		4	1.0704	-2.03129	0.960887	8.58421	up	7.95672	down	1.07886	up	https://pubmed.ncbi.nlm.nih.gov/35965551/
N-Hexadecanoylpyrrolidine			1.00234	-1.99991	0.99757	8.01248	up	7.98604	down	1.00331	up	https://hmdb.ca/metabolites/HMDB0000583
(±)-(Z)-2-(5-Tetradecenyl)cyclobutanone			0.69808	-1.39394	0.695872	4.26346	up	4.25694	down	1.00153	up	https://pubs.rsc.org/en/content/articlelanding/2019/qo/c9qo00625g
Palmitic amide Esi+27.621			0.582646	-1.42385	0.841205	4.01806	up	4.80673	down	1.19628	down	https://www.frontiersin.org/journals/medicine/articles/10.3389/fmed.2022.814839/full
2-Pentadecylfuran			0.683355	-1.31639	0.633035	3.99929	up	3.86221	down	1.03549	up	https://bmcpharmacoltoxicol.biomedcentral.com/articles/10.1186/s40360-023-00730-6
Stearamide Esi+30.528996			0.631461	-1.3439	0.712439	3.93227	up	4.1593	down	1.05774	down	https://www.mdpi.com/2075-4426/12/11/1838
(3Z,6Z,9Z)-dodecatrienol			0.559323	-1.14526	0.585927	3.25934	up	3.32	down	1.01861	down	https://www.mdpi.com/1420-3049/29/5/1125
*Factors: Three potential factors that could affect the competition between bacteria
*Pattern: Fold change of metabolites in cultivation time (Showing Supplementary Figure S4.)

## Sheet: SET2_NC
Supplementary Table S5. Shared-metabolites screening data for inter-sampling points
Compounds	Factors*	Patterns*	[1] avg : Normalized (log2 FC)	[4] avg : Normalized (log2 FC)	[10] avg : Normalized (log2 FC)	FC (abs) ([1] vs [4]) : Normalized	Regulation ([1] vs [4]) : Normalized	FC (abs) ([4] vs [10]) : Normalized	Regulation ([4] vs [10]) : Normalized	FC (abs) ([1] vs [10]) : Normalized	Regulation ([1] vs [10]) : Normalized	Reference
2-Decylfuran	pH regulation	3	-1.23342	0.703053	0.530359	3.82768	down	1.12716	up	3.39585	down	https://www.frontiersin.org/journals/public-health/articles/10.3389/fpubh.2022.962510/full
trans-Brassidic acid		4	-0.0716464	-0.535464	0.60711	1.37919	up	2.20775	down	1.60076	down	https://www.mdpi.com/1422-0067/25/16/9039
2-Decylfuran	Antibacterial effect	3	-1.23342	0.703053	0.530359	3.82768	down	1.12716	up	3.39585	down	https://www.frontiersin.org/journals/public-health/articles/10.3389/fpubh.2022.962510/full
PIP(16:1(9Z)/18:0)	Lipid pathway	2	0.624005	0.0127818	-0.636787	1.52755	up	1.5687	up	2.39627	up	https://www.mdpi.com/1422-0067/21/21/8342
Stearamide		3	-1.12839	0.639521	0.488875	3.40561	down	1.11007	up	3.06793	down	https://www.mdpi.com/2075-4426/12/11/1838
2-Pentadecylfuran			-1.24529	0.796117	0.449172	4.11647	down	1.27186	up	3.23656	down	https://bmcpharmacoltoxicol.biomedcentral.com/articles/10.1186/s40360-023-00730-6
trans-Brassidic acid		4	-0.0716464	-0.535464	0.60711	1.37919	up	2.20775	down	1.60076	down	https://www.sciencedirect.com/science/article/pii/S1878818118304900
*Factors: Three potential factors that could affect the competition between bacteria
*Pattern: Fold change of metabolites in cultivation time (Showing Supplementary Figure S4.)

## Sheet: SET2_Case
Supplementary Table S5. Shared-metabolites screening data for inter-sampling points
Compounds	Factors*	Patterns*	[1] avg : Normalized (log2 FC)	[4] avg : Normalized (log2 FC)	[10] avg : Normalized (log2 FC)	FC (abs) ([1] vs [4]) : Normalized	Regulation ([1] vs [4]) : Normalized	FC (abs) ([4] vs [10]) : Normalized	Regulation ([4] vs [10]) : Normalized	FC (abs) ([1] vs [10]) : Normalized	Regulation ([1] vs [10]) : Normalized	Reference
trans-Brassidic acid	pH regulation	2	0.570049	-1.02594	0.455893	3.02302	up	1.08234	up	2.79303	down	https://www.mdpi.com/1422-0067/25/16/9039
Anthraquinone	Antibacterial effect	1	-1.20316	0.226432	0.976727	2.6937	down	4.53117	down	1.68214	down	https://www.frontiersin.org/journals/microbiology/articles/10.3389/fmicb.2021.709826/full
Coroloside		2	0.811175	0.221979	-1.03316	1.50441	up	3.59087	up	2.3869	up	https://www.mdpi.com/2076-3921/11/7/1358
PIP(16:1(9Z)/18:0)	Lipid pathway	2	0.737385	0.103536	-0.84091	1.5517	up	2.98617	up	1.92445	up	https://www.mdpi.com/1422-0067/21/21/8342
Palmitoyl Ethanolamide			0.521203	-0.681247	0.16004	2.3013	up	1.28446	up	1.79165	down	https://www.mdpi.com/1422-0067/22/10/5305
trans-Brassidic acid			0.570049	-1.02594	0.455893	3.02302	up	1.08234	up	2.79303	down	https://www.sciencedirect.com/science/article/pii/S1878818118304900
*Factors: Three potential factors that could affect the competition between bacteria
*Pattern: Fold change of metabolites in cultivation time (Showing Supplementary Figure S4.)

## Sheet: SET3_NC
Supplementary Table S5. Shared-metabolites screening data for inter-sampling points
Compounds	Factors*	Patterns*	[1] avg : Normalized (log2 FC)	[4] avg : Normalized (log2 FC)	[10] avg : Normalized (log2 FC)	FC (abs) ([1] vs [4]) : Normalized	Regulation ([1] vs [4]) : Normalized	FC (abs) ([4] vs [10]) : Normalized	Regulation ([4] vs [10]) : Normalized	FC (abs) ([1] vs [10]) : Normalized	Regulation ([1] vs [10]) : Normalized	Reference
-	pH regulation	-	-	-	-	-	-	-	-	-	-	-
-	Antibacterial effect	-	-	-	-	-	-	-	-	-	-	-
-	Lipid pathway	-	-	-	-	-	-	-	-	-	-	-
*Factors: Three potential factors that could affect the competition between bacteria
*Pattern: Fold change of metabolites in cultivation time (Showing Supplementary Figure S4.)

## Sheet: SET3_Case
Supplementary Table S5. Shared-metabolites screening data for inter-sampling points
Compounds	Factors*	Patterns*	[1] avg : Normalized (log2 FC)	[4] avg : Normalized (log2 FC)	[10] avg : Normalized (log2 FC)	FC (abs) ([1] vs [4]) : Normalized	Regulation ([1] vs [4]) : Normalized	FC (abs) ([4] vs [10]) : Normalized	Regulation ([4] vs [10]) : Normalized	FC (abs) ([1] vs [10]) : Normalized	Regulation ([1] vs [10]) : Normalized	Reference
-	pH regulation	-	-	-	-	-	-	-	-	-	-	-
-	Antibacterial effect	-	-	-	-	-	-	-	-	-	-	-
Stearamide Esi+30.258999	Lipid pathway	1	-0.819864	0.372105	0.447757	2.28464	down	1.05384	down	2.40764	down	https://www.mdpi.com/2075-4426/12/11/1838
*Factors: Three potential factors that could affect the competition between bacteria
*Pattern: Fold change of metabolites in cultivation time (Showing Supplementary Figure S4.)
