# Supplementary material for: Exploring Competitive Relationship Between Haemophilus parainfluenzae and Mitis Streptococci via Co-Culture-Based Molecular Diagnosis and Metabolomic Assay
Source: Microorganisms. 2025 Jan 26;13(2):279. doi: 10.3390/microorganisms13020279 (PMC11857835; doi:10.3390/microorganisms13020279)
Supplement: Supplementary file 1 [file microorganisms-13-00279-s001.zip › Supplementary Table S6.xlsx]

## Sheet: SET1_NC
Supplementary Table S6. Distinct metabolites list distinguished for intra-sampling points.
Sampling points	Compounds	Factors*	Reference
Time 1	Stigmatellin Y Esi+27.495	Antibacterial effect	https://pubmed.ncbi.nlm.nih.gov/28389154/
	Isonicotineamide Esi+1.255		https://pubmed.ncbi.nlm.nih.gov/37723955/
	Chikusetsusaponin VI		https://www.jstage.jst.go.jp/article/cpb1958/39/6/39_6_1588/_article
	Demethylmacrocin		https://www.frontiersin.org/journals/pharmacology/articles/10.3389/fphar.2017.00364/full
	Filicin		https://www.jstor.org/stable/23725900
	Spinoside A		https://pubmed.ncbi.nlm.nih.gov/10995374/
	2-cis,6-cis-farnesyl diphosphate	Lipid pathway	https://www.mdpi.com/2813-2998/2/3/32
Time 4	3-Dehydro-L-threonate	pH regulation, Antibacterial effect	https://www.frontiersin.org/journals/veterinary-science/articles/10.3389/fvets.2022.808846/full
	8'-Hydroxyabscisate		https://www.frontiersin.org/journals/plant-science/articles/10.3389/fpls.2016.00948/full
	Leukotriene E3 Esi+5.904	pH regulation, Lipid pathway	https://www.taylorfrancis.com/chapters/edit/10.1201/9780203712665-14/biochemistry-leukotrienes-pierre-borgeat
	Fumonisin AK1		https://www.frontiersin.org/journals/plant-science/articles/10.3389/fpls.2021.701680/full
	Tauroursodeoxycholic acid		https://www.mdpi.com/2077-0375/11/5/327
	(4Z,7Z,10Z,13Z,16Z,19Z)-Docosahexaenoic acid ethyl ester	pH regulation, Lipid pathway, Antibacterial effect	https://lipidworld.biomedcentral.com/articles/10.1186/s12944-017-0541-3
	Glycocholic acid		https://www.sciencedirect.com/science/article/pii/S0022030220309887
	Chenodeoxycholic acid glycine conjugate		https://www.sciencedirect.com/science/article/pii/S0022030220309887
	Aurasperone D	Antibacterial effect	https://link.springer.com/article/10.1007/s43450-023-00507-2
	Xylopinine Esi+12.837001		https://www.cabidigitallibrary.org/doi/full/10.5555/20123328778
	N3'-Acetyltobramycin		https://journals.asm.org/doi/full/10.1128/mbio.02705-20
	Bufadienolide		https://www.sciencedirect.com/science/article/pii/S0041010105000334
	ajugalactone		https://www.mdpi.com/2072-6643/15/5/1246
Time 10	1-O-all-trans-Retinoyl-β-glucuronic acid	pH regulation	https://pmc.ncbi.nlm.nih.gov/articles/PMC6980506/ https://pmc.ncbi.nlm.nih.gov/articles/PMC3129696/
	Melleolide K Esi+8.058		https://pubmed.ncbi.nlm.nih.gov/10805573/
	(3b,16a,20R)-25-Acetoxy-3,16,20,22-tetrahydroxy-5-cucurbiten-11-one 3-glucoside	pH regulation, Antibacterial effect	https://pubmed.ncbi.nlm.nih.gov/33724593/ https://pubmed.ncbi.nlm.nih.gov/33525658/
	Oleandolide		https://pubmed.ncbi.nlm.nih.gov/19423313/
	Maculosin	Antibacterial effect	https://www.tandfonline.com/doi/full/10.1080/13880209.2021.1946091
	Hydroxyprolyl-Tryptophan		https://www.mdpi.com/1420-3049/23/4/815
	d-Dethiobiotin Esi+8.557		https://journals.asm.org/doi/abs/10.1128/aac.1.2.135
	Syringaresinol		https://link.springer.com/article/10.1007/s10600-015-1277-9
	Neryl rhamnosyl-glucoside		https://www.sciencedirect.com/science/article/pii/S2214786123000475
	L-Acetopine		https://www.frontiersin.org/journals/microbiology/articles/10.3389/fmicb.2019.00829/full
	Ophiopogonin B		https://www.spandidos-publications.com/10.3892/mmr.2016.5198
	8-Acetoxy-4'-methoxypinoresinol 4-glucoside		https://www.mdpi.com/1420-3049/26/23/7182
	Hebevinoside XIII		https://link.springer.com/article/10.1007/s13659-024-00435-1
	7-Methylinosine		https://pubmed.ncbi.nlm.nih.gov/32453882/
	7-(4-Hydroxy-3-methoxyphenyl)-5-methoxy-1-phenyl-3-heptanone		https://www.mdpi.com/2079-6382/11/2/135
	(Z)-Phenylacetaldehyde oxime		https://www.mdpi.com/1424-8247/15/1/66
	Baptifoline		https://www.degruyter.com/document/doi/10.1515/znc-2001-1-204/html
	Minocycline		https://pubmed.ncbi.nlm.nih.gov/11381101/
	Magnesium protoporphyrin monomethyl ester	Antibacterial effect, Lipid pathway	https://www.mdpi.com/2223-7747/12/21/3785
	Chlorophyll c	Lipid pathway	https://link.springer.com/article/10.1186/1754-6834-7-17
	PE(18:1(11Z)/22:2(13Z,16Z))		https://www.sciencedirect.com/science/article/abs/pii/S1937644815000970
*Factors: Three potential factors that could affect the competition between bacteria

## Sheet: SET1_Case
Supplementary Table S6. Distinct metabolites list distinguished for intra-sampling points.
Sampling points	Compounds	Factors*	Reference
Time 1	Avenic acid A	pH regulation	https://onlinelibrary.wiley.com/doi/abs/10.1111/j.1399-3054.1996.tb00522.x
	ε-Rhodomycinone	Antibacterial effect	https://www.cell.com/cell-chemical-biology/fulltext/S1074-5521(00)80004-6
	Tentoxin Esi+28.423		https://journals.innovareacademics.in/index.php/ijpps/article/view/36317
	Stigmatellin Y Esi+24.795		https://pubmed.ncbi.nlm.nih.gov/28389154/
	Tiliroside		http://archives.articleproms.com/id/eprint/2733/
	Proanthocyanidin A2		https://www.mdpi.com/2072-6643/13/1/165
	Silibinin		https://onlinelibrary.wiley.com/doi/full/10.1155/2015/292797
	(3b,16a,20R)-25-Acetoxy-3,16,20,22-tetrahydroxy-5-cucurbiten-11-one 3-glucoside	pH regulation, Antibacterial effect	https://pubmed.ncbi.nlm.nih.gov/33724593/ https://pubmed.ncbi.nlm.nih.gov/33525658/
	MG(18:0/0:0/0:0)	Lipid pathway	https://dom-pubs.onlinelibrary.wiley.com/doi/full/10.1111/dom.13008
	PE(15:0/24:1(15Z))		https://www.sciencedirect.com/science/article/abs/pii/S1937644815000970
	TG(18:1(11Z)/16:0/20:4(5Z,8Z,11Z,14Z))[iso6] Esi+32.785		https://academic.oup.com/nutritionreviews/article-abstract/46/5/177/1898546?redirectedFrom=fulltext&login=true
	DG(20:4(8Z,11Z,14Z,17Z)/22:6(4Z,7Z,10Z,13Z,16Z,19Z)/0:0)		https://www.sciencedirect.com/science/article/pii/S138819811630275X
	PC(14:0/22:1(13Z))		https://www.sciencedirect.com/science/article/pii/S138819811630275X
	26-Hydroxycastasterone		https://pubmed.ncbi.nlm.nih.gov/37513001/
	LysoPC(18:0)		https://www.sciencedirect.com/science/article/pii/S0024320520301910
	PG(16:0/18:1(9Z))		https://www.sciencedirect.com/science/article/pii/S138819811630275X
	Leukotriene E3 Esi+5.902		https://www.taylorfrancis.com/chapters/edit/10.1201/9780203712665-14/biochemistry-leukotrienes-pierre-borgeat
	11beta,17alpha,21-trihydroxypregnenolone		https://papers.ssrn.com/sol3/papers.cfm?abstract_id=5035215
	Goshonoside F2	Lipid pathway, Antibacterial effect	https://www.sciencedirect.com/science/article/pii/S1567576914004755
	4'-Apo-beta,psi-caroten-4'-al		https://www.mdpi.com/1420-3049/27/11/3440
Time 4	S-Furanopetasitin	pH regulation, Antibacterial effect	https://www.nature.com/articles/s41598-021-82238-9
	PIP2(16:0/22:2(13Z,16Z))	pH regulation, Lipid pathway	https://www.mdpi.com/1422-0067/21/21/8342
	Tauroursodeoxycholic acid		https://www.mdpi.com/2077-0375/11/5/327
	Chenodeoxycholic acid glycine conjugate	pH regulation, Lipid pathway, Antibacterial effect	https://www.sciencedirect.com/science/article/pii/S0022030220309887
	24-Acetyl- 25-cinnamoylvulgaroside Esi+8.866	Antibacterial effect	https://weclinic.in/blog/cydonia-vulgaris-uses
	Delphinidin 3-lathyroside 5-glucoside		https://www.sciencedirect.com/science/article/pii/S027869151930273X
	N3'-Acetyltobramycin		https://journals.asm.org/doi/full/10.1128/mbio.02705-20
	Citranaxanthin	Lipid pathway	https://pubmed.ncbi.nlm.nih.gov/36679026/
	(3b,6a,12b,17a,20S)-Dammar-24-ene-3,6,12,17,20-pentol 20-[glucosyl-(1-2)-[rhamnosyl-(1-6)]-glucoside] 6-xyloside	Lipid pathway, Antibacterial effect	https://www.sciencedirect.com/science/article/pii/S0040402022004318 https://pubmed.ncbi.nlm.nih.gov/37965892/
Time 10	3-Dehydro-L-threonate	pH regulation, Antibacterial effect	https://www.frontiersin.org/journals/veterinary-science/articles/10.3389/fvets.2022.808846/full
	Physovenine Esi+7.3860006	Antibacterial effect	https://pubs.rsc.org/en/content/articlelanding/2017/cc/c7cc04748g
	Polyporusterone B		https://www.frontiersin.org/journals/pharmacology/articles/10.3389/fphar.2022.912068/full
	Filicin		https://www.jstor.org/stable/23725900
	trans-p-Menthane-1,7,8-triol 8-glucoside Esi+8.064		https://www.frontiersin.org/journals/immunology/articles/10.3389/fimmu.2023.1159112/full
	Ginsenoside F5		https://pubs.rsc.org/en/content/articlehtml/2017/ra/c6ra27542g
	N-Hexadecanoylpyrrolidine Esi+31.836	Lipid pathway	https://www.tandfonline.com/doi/full/10.2147/JIR.S480307
*Factors: Three potential factors that could affect the competition between bacteria

## Sheet: SET2_NC
Supplementary Table S6. Distinct metabolites list distinguished for intra-sampling points.
Sampling points	Compounds	Factors*	Reference
Time 1	Santene Esi+26.461002	Antibacterial effect	https://www.frontiersin.org/journals/microbiology/articles/10.3389/fmicb.2018.01639/full
	Armillane		https://www.mdpi.com/1420-3049/20/6/9994
	Isomigrastatin		https://link.springer.com/article/10.1007/s10600-023-04145-x
	Bismahanine		https://www.frontiersin.org/journals/pharmacology/articles/10.3389/fphar.2020.586548/full
	Graecunin E		https://www.msk.or.kr/mskfile/KJM/03_%5B214-221%5DKJM20-0063.pdf
	Nigakilactone E		https://www.sciencedirect.com/science/article/pii/S0367326X24002910
	PC(20:4(5Z,8Z,11Z,14Z)/22:6(4Z,7Z,10Z,13Z,16Z,19Z))	Lipid pathway	https://www.sciencedirect.com/science/article/pii/S138819811630275X
	CDP-DG(16:0/16:0)		https://www.sciencedirect.com/science/article/pii/S138819811630275X
	PE(20:0/24:0)		https://www.sciencedirect.com/science/article/pii/S138819811630275X
Time 4	Gingerglycolipid B	Antibacterial effect	https://d1wqtxts1xzle7.cloudfront.net/88950379/db73985ec6a324b612d037d1f050cf5caa63-libre.pdf?1658732909=&response-content-disposition=inline%3B+filename%3DInhibition_Docking_Simulation_of_Zerumbo.pdf&Expires=1733285144&Signature=fdNVeoa1h6nrVneNnCjMurAQW34YELC0Iri8ZlYpClaJZ4ir5I8~bvOaXA99N6oq5TN0YzM2QTr7wI3DJo9OkbLCFxnBAKzcI866z6q5fUkhSJcM~gfn8X-ow1r1xfvY1CDmCJ12Mb2S~myalvsjMHhBWhoyhMGgQR6lsm8~Z…
	Janthitrem G		https://www.mdpi.com/2072-6651/11/5/302
	(3b,21b)-12-Oleanene-3,21,28-triol 28-[arabinosyl-(1-3)-arabinosyl-(1-3)-arabinoside] Esi+9.57		https://www.mdpi.com/2079-6382/8/4/164
	Jasmolone glucoside		https://smujo.id/biodiv/article/view/10194
	Leucomycin A4 Esi+1.245		https://journals.asm.org/doi/abs/10.1128/aac.6.5.606
	(±)-Octanoylcarnitine	Lipid pathway	https://www.sciencedirect.com/science/article/pii/S0021925819420620
	LysoPE(0:0/22:0)		https://www.mdpi.com/2072-6643/14/3/579
	(3S,2'S)-4-Ketomyxol 2'-α-L-fucoside Esi+23.594	Lipid pathway, Antibacterial effect	https://www.mdpi.com/1422-0067/24/14/11555
Time 10	PIP2(16:0/18:2(9Z,12Z))	pH regulation, Lipid pathway	https://www.mdpi.com/1422-0067/21/21/8342
	Simulanoquinoline	Antibacterial effect	https://www.jrespharm.com/uploads/pdf/pdf_MPJ_1559.pdf
	Esculentoside E		https://journals.plos.org/plosone/article?id=10.1371/journal.pone.0113107
	Glabrin C Esi+22.187		https://www.sciencedirect.com/science/article/pii/S1756464621002875
	Lactapiperanol D Esi+28.467		https://www.luvas.edu.in/haryana-veterinarian/download/dec-2023/25.pdf
	Tragopogonsaponin F		https://medcraveonline.com/JDVAR/JDVAR-12-00336.pdf
	Apigenin 4'-[p-coumaroyl-(-2)-glucuronyl-(1-2)-glucuronide] 7-glucuronide		https://www.frontiersin.org/journals/nutrition/articles/10.3389/fnut.2024.1359176/full
	Calenduloside H methyl ester		https://www.mdpi.com/1424-8247/16/4/611
	Diosgenin 3-[glucosyl-(1-4)-[glucopyranosyl-(1-6)]-glucopyranosyl-(1-4)-rhamnosyl-(1-4)-[rhamnosyl-(1-2)]-glucoside]	Lipid pathway	https://pubs.rsc.org/en/content/articlelanding/2015/ra/c5ra12253h
	Sterol 3-beta-D-glucoside		https://portlandpress.com/biochemj/article/477/21/4243/226958/Structure-metabolism-and-biological-functions-of
*Factors: Three potential factors that could affect the competition between bacteria

## Sheet: SET2_Case
Supplementary Table S6. Distinct metabolites list distinguished for intra-sampling points.
Sampling points	Compounds	Factors*	Reference
Time 1	(+)-12-(2-Cyclopenten-1-yl)-2-dodecanone	pH regulation, Lipid pathway	https://www.mdpi.com/1999-4907/13/11/1806 https://pubmed.ncbi.nlm.nih.gov/38347841/
	13Z,16Z-docosadienoic acid		https://www.sciencedirect.com/science/article/pii/S0093691X23003151
	Tentoxin Esi+7.4420004	Antibacterial effect	https://journals.innovareacademics.in/index.php/ijpps/article/view/36317
	Goniodomin A		https://www.jstage.jst.go.jp/article/antibiotics1968/21/11/21_11_659/_article
	Tubulysin E Esi+14.030999		https://pubs.rsc.org/en/content/getauthorversionpdf/C4NP00036F
	Cyanopeptolin A		https://www.eurekaselect.com/article/58316
	Akeboside Stf		https://www.frontiersin.org/journals/public-health/articles/10.3389/fpubh.2022.962510/full
	5,7-Dihydroxy-3',4'-dimethoxy-8-(3-hydroxy-3-methylbutyl)-isoflavone 7-glucoside	Antibacterial effect, Lipid pathway	https://pubmed.ncbi.nlm.nih.gov/34576274/ https://japsonline.com/abstract.php?article_id=3174&sts=2
	MG(0:0/16:0/0:0)	Lipid pathway	https://dom-pubs.onlinelibrary.wiley.com/doi/full/10.1111/dom.13008
Time 4	Hydroxyvernolide	Antibacterial effect	https://www.sciencedirect.com/science/article/abs/pii/0031938494903689
	Nigakilactone N		https://www.spandidos-publications.com/10.3892/etm.2021.10792
	Botrydial Esi+28.196		https://www.mdpi.com/1422-0067/25/2/1022
	1-epi-Fortimicin B		https://www.jstage.jst.go.jp/article/antibiotics1968/30/7/30_7_533/_article
	Fasciculol F		https://www.mdpi.com/1420-3049/24/2/301
Time 10	5-Oxoavermectin ''1a'' aglycone Esi+9.646	Antibacterial effect	https://pubs.rsc.org/en/content/articlehtml/2018/ra/c7ra13258a
	N-Hexadecanoylpyrrolidine	Lipid pathway	https://www.tandfonline.com/doi/full/10.2147/JIR.S480307
	PI(18:0/22:4(10Z,13Z,16Z,19Z))		https://link.springer.com/article/10.1007/s00232-016-9909-y
	Sterol 3-beta-D-glucoside		https://portlandpress.com/biochemj/article/477/21/4243/226958/Structure-metabolism-and-biological-functions-of
*Factors: Three potential factors that could affect the competition between bacteria

## Sheet: SET3_NC
Supplementary Table S6. Distinct metabolites list distinguished for intra-sampling points.
Sampling points	Compounds	Factors*	Reference
Time 1	Borreverine	Antibacterial effect	https://pubmed.ncbi.nlm.nih.gov/6449275/
	(3b,4b,11b,14b)-11-Ethoxy-3,4-epoxy-14-hydroxy-12-cyathen-15-al 14-xyloside		https://scienceon.kisti.re.kr/srch/selectPORSrchArticle.do?cn=JAKO201913747257980
	2-Pentadecylfuran Esi+30.209		https://pubmed.ncbi.nlm.nih.gov/21925860/
	8-Azaadenosine		https://pubmed.ncbi.nlm.nih.gov/35586115/
	S-(5-Hydroxy-2-furoyl)-CoA		https://pubmed.ncbi.nlm.nih.gov/21925860/
	Triptohypol F		https://pubmed.ncbi.nlm.nih.gov/35877010/
	Lasiodine A		https://pubmed.ncbi.nlm.nih.gov/28375162/
	Ophiopogonin D		https://pubmed.ncbi.nlm.nih.gov/32570909/
	1,2-Di-(9Z,12Z-octadecadienoyl)-sn-glycero-3-phosphate	Lipid pathway	https://pubmed.ncbi.nlm.nih.gov/25063276/
Time 4	Inosine	Antibacterial effect	https://pubmed.ncbi.nlm.nih.gov/32453882/
	Gitonin		https://pubmed.ncbi.nlm.nih.gov/27457992/
	Ceanothenic acid		https://pubmed.ncbi.nlm.nih.gov/26730882/
	L-Olivosyl-oleandolide		https://pubmed.ncbi.nlm.nih.gov/19423313/
	Melleolide K		https://pubmed.ncbi.nlm.nih.gov/10805573/
	Graecunin E		https://www.msk.or.kr/mskfile/KJM/03_%5B214-221%5DKJM20-0063.pdf
	Pitheduloside D		https://www.ishs.org/ishs-article/628_96
	Palmitic Acid	Lipid pathway, pH regulation	https://pubmed.ncbi.nlm.nih.gov/20164319/
Time 10	Thujone Esi+26.451998	Antibacterial effect	https://pubmed.ncbi.nlm.nih.gov/36986977/
	Jubanine B Esi+6.4949994		https://pubs.rsc.org/en/content/articlelanding/1989/np/np9890600503/unauth
	Ricinine		https://pubmed.ncbi.nlm.nih.gov/36418711/
	Codonocarpine		https://www.jptcp.com/index.php/jptcp/article/view/4839
	1-epi-Fortimicin B		https://www.jstage.jst.go.jp/article/antibiotics1968/30/7/30_7_533/_article
	Antibiotic X 14889C		https://www.jstage.jst.go.jp/article/antibiotics1968/46/2/46_2_275/_article
	Isofebrifugine Esi+5.953		https://www.eurekaselect.com/article/98130
	SB 218655 Esi+1.281		https://www.mdpi.com/2079-6382/11/2/191
	(3E,7E)-4,8,12-Trimethyl-1,3,7,11-tridecatetraene		https://www.mdpi.com/1420-3049/24/13/2471
	Sterol 3-beta-D-glucoside	Lipid pathway	https://portlandpress.com/biochemj/article/477/21/4243/226958/Structure-metabolism-and-biological-functions-of
	(3b,5a,6b,25R)-3,6-Dihydroxyspirostane-2,12-dione 3-[4'-(2''-glucosyl-3''-xylosyl)-galactoside]		https://pubmed.ncbi.nlm.nih.gov/38750987/
	26-(2-Glucosyl-6-acetylglucosyl]-1,3,11,22-tetrahydroxyergosta-5,24-dien-26-oate		https://www.sciencedirect.com/science/article/pii/S1756464619306103
	PC(14:0/18:1(11Z)) Esi+25.076998		https://www.sciencedirect.com/science/article/pii/S138819811630275X
	D-Pantethine		https://www.dovepress.com/pantethine-a-derivative-of-vitamin-b5-favorably-alters-total-ldl-and-n-peer-reviewed-fulltext-article-VHRM
	5a-androstane		https://www.mdpi.com/1422-0067/19/4/1260
*Factors: Three potential factors that could affect the competition between bacteria

## Sheet: SET3_Case
Supplementary Table S6. Distinct metabolites list distinguished for intra-sampling points.
Sampling points	Compounds	Factors*	Reference
Time 1	Borreverine	Antibacterial effect	https://pubmed.ncbi.nlm.nih.gov/6449275/
	(3b,4b,11b,14b)-11-Ethoxy-3,4-epoxy-14-hydroxy-12-cyathen-15-al 14-xyloside		https://scienceon.kisti.re.kr/srch/selectPORSrchArticle.do?cn=JAKO201913747257980
	2-Pentadecylfuran Esi+30.209		https://pubmed.ncbi.nlm.nih.gov/21925860/
	BILA 2185BS		https://www.openaccessjournals.com/articles/new-hiv-protease-inhibitors-for-drugresistant-viruses.pdf
	Lasiodine A		https://pubmed.ncbi.nlm.nih.gov/28375162/
	1,2-Di-(9Z,12Z-octadecadienoyl)-sn-glycero-3-phosphate	Lipid pathway	https://pubmed.ncbi.nlm.nih.gov/25063276/
Time 4	Palmitic Acid	pH regulation, Lipid pathway	https://pubmed.ncbi.nlm.nih.gov/20164319/
	Ceanothenic acid	pH regulation, Antibacterial effect	https://pubmed.ncbi.nlm.nih.gov/26730882/
	L-Olivosyl-oleandolide	Antibacterial effect	https://pubmed.ncbi.nlm.nih.gov/19423313/
	Melleolide K		https://pubmed.ncbi.nlm.nih.gov/10805573/
	Graecunin E		https://www.msk.or.kr/mskfile/KJM/03_%5B214-221%5DKJM20-0063.pdf
	3b-Pregnadienolone 3-[rhamnosyl-(1-4)-rhamnosyl-(1-4)-rhamnosyl-(1-4)-glucoside]	Antibacterial effect, Lipid pathway	https://pubmed.ncbi.nlm.nih.gov/35208939/ https://link.springer.com/referenceworkentry/10.1007/978-3-030-94753-8_33-1
	PG(18:1(11Z)/22:6(4Z,7Z,10Z,13Z,16Z,19Z)) Esi+26.673002	Lipid pathway	https://www.sciencedirect.com/science/article/pii/S138819811630275X
Time 10	Thujone Esi+26.451998	Antibacterial effect	https://pubmed.ncbi.nlm.nih.gov/36986977/
	Mascaroside		https://www.mdpi.com/1424-2818/15/6/724
	Goyaglycoside g		https://www.thepharmajournal.com/archives/2023/vol12issue9S/PartAF/S-12-9-201-155.pdf
	Jubanine B Esi+6.4949994		https://pubs.rsc.org/en/content/articlelanding/1989/np/np9890600503/unauth
	(3b,5a,6b,25R)-3,6-Dihydroxyspirostane-2,12-dione 3-[4'-(2''-glucosyl-3''-xylosyl)-galactoside]		https://pubmed.ncbi.nlm.nih.gov/38750987/
	26-(2-Glucosyl-6-acetylglucosyl]-1,3,11,22-tetrahydroxyergosta-5,24-dien-26-oate		https://www.sciencedirect.com/science/article/pii/S1756464619306103
	Ricinine		https://pubmed.ncbi.nlm.nih.gov/36418711/
	1-epi-Fortimicin B		https://www.jstage.jst.go.jp/article/antibiotics1968/30/7/30_7_533/_article
	Antibiotic X 14889C		https://www.jstage.jst.go.jp/article/antibiotics1968/46/2/46_2_275/_article
	(3E,7E)-4,8,12-Trimethyl-1,3,7,11-tridecatetraene		https://www.mdpi.com/1420-3049/24/13/2471
	Sterol 3-beta-D-glucoside	Lipid pathway	https://portlandpress.com/biochemj/article/477/21/4243/226958/Structure-metabolism-and-biological-functions-of
	PC(14:0/18:1(11Z)) Esi+25.076998		https://www.sciencedirect.com/science/article/pii/S138819811630275X
	D-Pantethine		https://www.dovepress.com/pantethine-a-derivative-of-vitamin-b5-favorably-alters-total-ldl-and-n-peer-reviewed-fulltext-article-VHRM
	5a-androstane		https://www.mdpi.com/1422-0067/19/4/1260
*Factors: Three potential factors that could affect the competition between bacteria
