# Supplementary material for: Exploring Competitive Relationship Between Haemophilus parainfluenzae and Mitis Streptococci via Co-Culture-Based Molecular Diagnosis and Metabolomic Assay
Source: Microorganisms. 2025 Jan 26;13(2):279. doi: 10.3390/microorganisms13020279 (PMC11857835; doi:10.3390/microorganisms13020279)
Supplement: Supplementary file 1 [file microorganisms-13-00279-s001.zip › Supplementary Table S1.xlsx]

## Sheet: Sheet1
Supplementary Table S1. Strain information each species.
Bacteria species	KCTC* number	Oxygen requirement	Isolation site	Bacterial feature	Classification
Haemophilus parainflenzae	15417	Facultative Anaerobic	Human saliva (Oral)	Normal flora	Gram-negative
Streptococcus mitis	13047	Microaerophilic			Gram-positive
Streptococcus australis	5657
Streptococcus sanguinis	3284
*KCTC: Korean Collection for Type Cultures
