# Supplementary material for: Exploring Competitive Relationship Between Haemophilus parainfluenzae and Mitis Streptococci via Co-Culture-Based Molecular Diagnosis and Metabolomic Assay
Source: Microorganisms. 2025 Jan 26;13(2):279. doi: 10.3390/microorganisms13020279 (PMC11857835; doi:10.3390/microorganisms13020279)
Supplement: Supplementary file 1 [file microorganisms-13-00279-s001.zip › Supplementary Table S2.xlsx]

## Sheet: Growth curve
Supplementary Table S2. Results of bacterial growth curve analysis and pH calculation during co-culture assay
Cultivation hour (h)	H. parainfluenzae*_OD600 (Abs)	S. mitis*_OD600 (Abs)	S. australis*_OD600 (Abs)	S. sanguinis*_OD600 (Abs)
2	0	0	0	0
4	0.3	0.2	0.3	0.2
6	0.4	0.2	0.3	0.4
8	0.8	0.7	0.9	0.9
10	0.9	1.2	1.1	1.3
12	0.9	1.2	1.31	2.31
14	1.32	1.1	2.5	2.13
16	2.42	1.5	2.71	2.07
18	2.41	1.8	2.62	1.91
24	2.22	2.13	2.45	2.37
*H. parainfluenzae: Haemophilus parainfluenzae; S. mitis: Streptococcus mitis; S. australis: Streptococcus australis; S. sanguinis: Streptococcus sanguinis

## Sheet: Co-culture Set pH
Supplementary Table S2. Results of bacterial growth curve analysis and pH calculation during co-culture assay
Sampling points	Set 1		Set 2		Set 3
	NC*	Case*	NC	Case	NC	Case
Time 1	6.89	6.82	7.22	7.08	7.27	7.27
Time 2	6.87	6.83	7.24	7.08	7.23	7.24
Time 3	6.84	6.82	7.15	6.99	7.2	7.18
Time 4	6.75	6.76	7.02	6.84	7.11	7.08
Time 5	6.49	6.37	6.54	6.07	6.85	6.74
Time 6	5.91	5.66	6.2	6.08	6.06	6.09
Time 7	5.75	5.69	6.1	5.92	6.03	6.12
Time 8	5.76	5.71	6.1	5.9	6.05	6.14
Time 9	5.75	5.73	6.09	5.92	6.05	6.15
Time 10	6.02	5.98	6.27	6.24	6.03	6.1
*NC (Negative): KNO3 (nitrate) non-treated group
*Case: KNO3 (nitrate) treated group
